# Supplementary material for: Increasing protein stability by engineering the n → π* interaction at the β-turn
Source: Chem Sci. 2020 Jul 30;11(35):9480–7. doi: 10.1039/d0sc03060k (PMC8161691; doi:10.1039/d0sc03060k)
Supplement: SC-011-D0SC03060K-s004 [file SC-011-D0SC03060K-s004.cif]

data_UNNAMED
# 
loop_
_atom_site.group_PDB 
_atom_site.id 
_atom_site.auth_atom_id 
_atom_site.label_atom_id 
_atom_site.label_alt_id 
_atom_site.auth_comp_id 
_atom_site.label_comp_id 
_atom_site.pdbx_auth_comp_id 
_atom_site.auth_asym_id 
_atom_site.label_asym_id 
_atom_site.auth_seq_id 
_atom_site.label_seq_id 
_atom_site.pdbx_PDB_ins_code 
_atom_site.Cartn_x 
_atom_site.Cartn_y 
_atom_site.Cartn_z 
_atom_site.occupancy 
_atom_site.B_iso_or_equiv 
_atom_site.pdbx_PDB_model_num 
_atom_site.label_entity_id 
_atom_site.type_symbol 
_atom_site.pdbx_formal_charge 
HETATM 1   O   O   . HOH HOH HOH S . 1  1  . 54.554 -22.313 -40.650 1.00 30.90 1 . O ? 
HETATM 2   O   O   . HOH HOH HOH S . 2  2  . 44.893 -24.823 -38.817 1.00 29.84 1 . O ? 
HETATM 3   O   O   . HOH HOH HOH S . 3  3  . 43.773 -18.613 -38.619 1.00 18.06 1 . O ? 
HETATM 4   O   O   . HOH HOH HOH S . 4  4  . 41.617 -24.421 -36.092 1.00 18.06 1 . O ? 
HETATM 5   O   O   . HOH HOH HOH S . 5  5  . 42.151 -27.276 -37.177 1.00 18.10 1 . O ? 
HETATM 6   O   O   . HOH HOH HOH S . 6  6  . 34.169 -24.846 -37.126 1.00 25.32 1 . O ? 
HETATM 7   O   O   . HOH HOH HOH S . 7  7  . 32.783 -27.644 -30.609 1.00 31.80 1 . O ? 
HETATM 8   O   O   . HOH HOH HOH S . 8  8  . 33.173 -25.844 -29.399 1.00 26.37 1 . O ? 
HETATM 9   O   O   . HOH HOH HOH S . 9  9  . 39.839 -23.724 -16.665 1.00 26.28 1 . O ? 
HETATM 10  O   O   . HOH HOH HOH S . 10 10 . 38.754 -21.039 -17.878 1.00 23.45 1 . O ? 
HETATM 11  O   O   . HOH HOH HOH S . 11 11 . 36.144 -22.140 -18.110 1.00 25.57 1 . O ? 
HETATM 12  O   O   . HOH HOH HOH S . 12 12 . 37.361 -24.751 -15.937 1.00 25.24 1 . O ? 
HETATM 13  O   O   . HOH HOH HOH S . 13 13 . 41.300 -12.189 -24.694 1.00 19.69 1 . O ? 
HETATM 14  O   O   . HOH HOH HOH S . 14 14 . 51.064 -9.006  -29.519 1.00 26.23 1 . O ? 
HETATM 15  O   O   . HOH HOH HOH S . 15 15 . 46.950 -11.526 -30.752 1.00 25.89 1 . O ? 
HETATM 16  O   O   . HOH HOH HOH S . 16 16 . 45.334 -11.319 -32.670 1.00 23.83 1 . O ? 
HETATM 17  O   O   . HOH HOH HOH S . 17 17 . 40.632 -12.796 -36.674 1.00 23.51 1 . O ? 
HETATM 18  O   O   . HOH HOH HOH S . 18 18 . 33.575 -24.716 -13.560 1.00 18.55 1 . O ? 
HETATM 19  O   O   . HOH HOH HOH S . 19 19 . 35.750 -18.681 -15.765 1.00 18.06 1 . O ? 
HETATM 20  O   O   . HOH HOH HOH S . 20 20 . 34.299 -20.379 -17.103 1.00 26.05 1 . O ? 
HETATM 21  O   O   . HOH HOH HOH S . 21 21 . 32.375 -12.722 -13.555 1.00 23.76 1 . O ? 
HETATM 22  O   O   . HOH HOH HOH S . 22 22 . 27.785 -20.113 -14.476 1.00 24.06 1 . O ? 
HETATM 23  O   O   . HOH HOH HOH S . 23 23 . 35.599 -15.054 -26.468 1.00 24.71 1 . O ? 
HETATM 24  O   O   . HOH HOH HOH S . 24 24 . 37.500 -13.404 -27.406 1.00 32.51 1 . O ? 
HETATM 25  O   O   . HOH HOH HOH S . 25 25 . 32.783 -25.520 -26.947 1.00 29.41 1 . O ? 
HETATM 26  O   O   . HOH HOH HOH S . 26 26 . 40.709 -29.929 -28.337 1.00 26.29 1 . O ? 
HETATM 27  O   O   . HOH HOH HOH S . 27 27 . 37.761 -23.675 6.208   1.00 31.95 1 . O ? 
HETATM 28  O   O   . HOH HOH HOH S . 28 28 . 43.708 -26.090 -11.999 1.00 25.10 1 . O ? 
HETATM 29  O   O   . HOH HOH HOH S . 29 29 . 41.490 -29.041 -6.032  1.00 32.80 1 . O ? 
ATOM   30  N   N   . ASP ASP ASP A A 1  1  . 35.919 -28.793 -21.209 1.00 22.66 1 . N ? 
ATOM   31  CA  CA  . ASP ASP ASP A A 1  1  . 36.577 -29.567 -22.256 1.00 24.25 1 . C ? 
ATOM   32  C   C   . ASP ASP ASP A A 1  1  . 38.028 -29.107 -22.439 1.00 20.86 1 . C ? 
ATOM   33  O   O   . ASP ASP ASP A A 1  1  . 38.397 -28.029 -21.972 1.00 18.64 1 . O ? 
ATOM   34  CB  CB  . ASP ASP ASP A A 1  1  . 35.832 -29.427 -23.583 1.00 25.14 1 . C ? 
ATOM   35  CG  CG  . ASP ASP ASP A A 1  1  . 34.379 -29.832 -23.489 1.00 32.34 1 . C ? 
ATOM   36  OD2 OD2 . ASP ASP ASP A A 1  1  . 33.525 -29.120 -24.075 1.00 28.87 1 . O ? 
ATOM   37  OD1 OD1 . ASP ASP ASP A A 1  1  . 34.092 -30.852 -22.825 1.00 36.95 1 . O ? 
ATOM   38  N   N   . THR THR THR A A 2  2  . 38.830 -29.925 -23.120 1.00 19.23 1 . N ? 
ATOM   39  CA  CA  . THR THR THR A A 2  2  . 40.167 -29.530 -23.559 1.00 18.97 1 . C ? 
ATOM   40  C   C   . THR THR THR A A 2  2  . 40.076 -28.908 -24.945 1.00 19.84 1 . C ? 
ATOM   41  O   O   . THR THR THR A A 2  2  . 39.649 -29.569 -25.896 1.00 18.14 1 . O ? 
ATOM   42  CB  CB  . THR THR THR A A 2  2  . 41.128 -30.718 -23.619 1.00 21.69 1 . C ? 
ATOM   43  OG1 OG1 . THR THR THR A A 2  2  . 41.152 -31.405 -22.364 1.00 25.44 1 . O ? 
ATOM   44  CG2 CG2 . THR THR THR A A 2  2  . 42.553 -30.228 -23.980 1.00 19.66 1 . C ? 
ATOM   45  N   N   . TYR TYR TYR A A 3  3  . 40.505 -27.658 -25.067 1.00 15.93 1 . N ? 
ATOM   46  CA  CA  . TYR TYR TYR A A 3  3  . 40.592 -26.982 -26.350 1.00 14.41 1 . C ? 
ATOM   47  C   C   . TYR TYR TYR A A 3  3  . 42.059 -26.812 -26.717 1.00 15.11 1 . C ? 
ATOM   48  O   O   . TYR TYR TYR A A 3  3  . 42.924 -26.738 -25.841 1.00 12.17 1 . O ? 
ATOM   49  CB  CB  . TYR TYR TYR A A 3  3  . 39.906 -25.617 -26.310 1.00 13.93 1 . C ? 
ATOM   50  CG  CG  . TYR TYR TYR A A 3  3  . 38.433 -25.691 -25.977 1.00 16.62 1 . C ? 
ATOM   51  CD1 CD1 . TYR TYR TYR A A 3  3  . 37.996 -25.619 -24.664 1.00 18.50 1 . C ? 
ATOM   52  CD2 CD2 . TYR TYR TYR A A 3  3  . 37.484 -25.853 -26.979 1.00 17.81 1 . C ? 
ATOM   53  CE1 CE1 . TYR TYR TYR A A 3  3  . 36.635 -25.700 -24.352 1.00 22.05 1 . C ? 
ATOM   54  CE2 CE2 . TYR TYR TYR A A 3  3  . 36.131 -25.928 -26.682 1.00 16.89 1 . C ? 
ATOM   55  CZ  CZ  . TYR TYR TYR A A 3  3  . 35.710 -25.854 -25.372 1.00 19.74 1 . C ? 
ATOM   56  OH  OH  . TYR TYR TYR A A 3  3  . 34.352 -25.928 -25.093 1.00 22.98 1 . O ? 
ATOM   57  N   N   . LYS LYS LYS A A 4  4  . 42.328 -26.741 -28.019 1.00 13.43 1 . N ? 
ATOM   58  CA  CA  . LYS LYS LYS A A 4  4  . 43.687 -26.637 -28.536 1.00 13.30 1 . C ? 
ATOM   59  C   C   . LYS LYS LYS A A 4  4  . 43.859 -25.349 -29.328 1.00 12.42 1 . C ? 
ATOM   60  O   O   . LYS LYS LYS A A 4  4  . 42.909 -24.838 -29.932 1.00 11.57 1 . O ? 
ATOM   61  CB  CB  . LYS LYS LYS A A 4  4  . 44.044 -27.833 -29.425 1.00 14.23 1 . C ? 
ATOM   62  CG  CG  . LYS LYS LYS A A 4  4  . 44.128 -29.172 -28.666 1.00 21.66 1 . C ? 
ATOM   63  CD  CD  . LYS LYS LYS A A 4  4  . 44.450 -30.338 -29.606 1.00 27.51 1 . C ? 
ATOM   64  CE  CE  . LYS LYS LYS A A 4  4  . 44.322 -31.711 -28.921 1.00 26.58 1 . C ? 
ATOM   65  NZ  NZ  . LYS LYS LYS A A 4  4  . 42.916 -32.206 -28.788 1.00 25.87 1 . N ? 
ATOM   66  N   N   . LEU LEU LEU A A 5  5  . 45.089 -24.829 -29.316 1.00 11.41 1 . N ? 
ATOM   67  CA  CA  . LEU LEU LEU A A 5  5  . 45.454 -23.632 -30.061 1.00 9.26  1 . C ? 
ATOM   68  C   C   . LEU LEU LEU A A 5  5  . 46.637 -23.952 -30.966 1.00 10.33 1 . C ? 
ATOM   69  O   O   . LEU LEU LEU A A 5  5  . 47.670 -24.430 -30.489 1.00 9.96  1 . O ? 
ATOM   70  CB  CB  . LEU LEU LEU A A 5  5  . 45.806 -22.484 -29.119 1.00 9.93  1 . C ? 
ATOM   71  CG  CG  . LEU LEU LEU A A 5  5  . 46.288 -21.240 -29.866 1.00 11.06 1 . C ? 
ATOM   72  CD1 CD1 . LEU LEU LEU A A 5  5  . 45.185 -20.732 -30.832 1.00 11.68 1 . C ? 
ATOM   73  CD2 CD2 . LEU LEU LEU A A 5  5  . 46.745 -20.143 -28.914 1.00 10.09 1 . C ? 
ATOM   74  N   N   . ILE ILE ILE A A 6  6  . 46.477 -23.723 -32.267 1.00 10.80 1 . N ? 
ATOM   75  CA  CA  . ILE ILE ILE A A 6  6  . 47.584 -23.765 -33.225 1.00 11.70 1 . C ? 
ATOM   76  C   C   . ILE ILE ILE A A 6  6  . 47.997 -22.324 -33.488 1.00 9.24  1 . C ? 
ATOM   77  O   O   . ILE ILE ILE A A 6  6  . 47.162 -21.500 -33.870 1.00 9.22  1 . O ? 
ATOM   78  CB  CB  . ILE ILE ILE A A 6  6  . 47.183 -24.459 -34.541 1.00 13.92 1 . C ? 
ATOM   79  CG1 CG1 . ILE ILE ILE A A 6  6  . 46.670 -25.882 -34.295 1.00 13.14 1 . C ? 
ATOM   80  CG2 CG2 . ILE ILE ILE A A 6  6  . 48.357 -24.434 -35.543 1.00 12.14 1 . C ? 
ATOM   81  CD1 CD1 . ILE ILE ILE A A 6  6  . 47.635 -26.761 -33.503 1.00 18.78 1 . C ? 
ATOM   82  N   N   . LEU LEU LEU A A 7  7  . 49.275 -22.011 -33.307 1.00 9.56  1 . N ? 
ATOM   83  CA  CA  . LEU LEU LEU A A 7  7  . 49.796 -20.674 -33.564 1.00 10.95 1 . C ? 
ATOM   84  C   C   . LEU LEU LEU A A 7  7  . 50.742 -20.761 -34.749 1.00 14.97 1 . C ? 
ATOM   85  O   O   . LEU LEU LEU A A 7  7  . 51.771 -21.440 -34.673 1.00 10.86 1 . O ? 
ATOM   86  CB  CB  . LEU LEU LEU A A 7  7  . 50.530 -20.100 -32.353 1.00 12.22 1 . C ? 
ATOM   87  CG  CG  . LEU LEU LEU A A 7  7  . 49.815 -19.966 -31.022 1.00 10.76 1 . C ? 
ATOM   88  CD1 CD1 . LEU LEU LEU A A 7  7  . 50.012 -21.232 -30.254 1.00 9.38  1 . C ? 
ATOM   89  CD2 CD2 . LEU LEU LEU A A 7  7  . 50.366 -18.778 -30.250 1.00 11.09 1 . C ? 
ATOM   90  N   N   . ASN ASN ASN A A 8  8  . 50.385 -20.097 -35.841 1.00 14.91 1 . N ? 
ATOM   91  CA  CA  . ASN ASN ASN A A 8  8  . 51.164 -20.132 -37.072 1.00 14.99 1 . C ? 
ATOM   92  C   C   . ASN ASN ASN A A 8  8  . 51.749 -18.740 -37.286 1.00 17.26 1 . C ? 
ATOM   93  O   O   . ASN ASN ASN A A 8  8  . 51.013 -17.790 -37.581 1.00 19.48 1 . O ? 
ATOM   94  CB  CB  . ASN ASN ASN A A 8  8  . 50.295 -20.578 -38.252 1.00 16.51 1 . C ? 
ATOM   95  CG  CG  . ASN ASN ASN A A 8  8  . 51.120 -20.938 -39.471 1.00 22.67 1 . C ? 
ATOM   96  OD1 OD1 . ASN ASN ASN A A 8  8  . 52.354 -20.879 -39.435 1.00 26.14 1 . O ? 
ATOM   97  ND2 ND2 . ASN ASN ASN A A 8  8  . 50.453 -21.311 -40.554 1.00 20.76 1 . N ? 
ATOM   98  N   N   . GLY GLY GLY A A 9  9  . 53.063 -18.614 -37.106 1.00 16.99 1 . N ? 
ATOM   99  CA  CA  . GLY GLY GLY A A 9  9  . 53.753 -17.360 -37.338 1.00 19.92 1 . C ? 
ATOM   100 C   C   . GLY GLY GLY A A 9  9  . 54.701 -17.440 -38.524 1.00 24.27 1 . C ? 
ATOM   101 O   O   . GLY GLY GLY A A 9  9  . 55.907 -17.245 -38.395 1.00 29.44 1 . O ? 
ATOM   102 N   N   . DVA DVA DVA A A 10 10 . 54.150 -17.764 -39.683 1.00 20.83 1 . N ? 
ATOM   103 CA  CA  . DVA DVA DVA A A 10 10 . 54.924 -17.875 -40.909 1.00 27.10 1 . C ? 
ATOM   104 CB  CB  . DVA DVA DVA A A 10 10 . 53.979 -17.788 -42.123 1.00 24.82 1 . C ? 
ATOM   105 CG2 CG2 . DVA DVA DVA A A 10 10 . 52.762 -18.649 -41.865 1.00 24.41 1 . C ? 
ATOM   106 CG1 CG1 . DVA DVA DVA A A 10 10 . 54.694 -18.165 -43.413 1.00 27.33 1 . C ? 
ATOM   107 C   C   . DVA DVA DVA A A 10 10 . 55.804 -19.136 -40.931 1.00 22.72 1 . C ? 
ATOM   108 O   O   . DVA DVA DVA A A 10 10 . 55.334 -20.255 -41.150 1.00 23.78 1 . O ? 
ATOM   109 N   N   . VAL VAL VAL A A 11 11 . 57.096 -18.947 -40.700 1.00 25.69 1 . N ? 
ATOM   110 CA  CA  . VAL VAL VAL A A 11 11 . 58.018 -20.065 -40.692 1.00 22.21 1 . C ? 
ATOM   111 C   C   . VAL VAL VAL A A 11 11 . 58.062 -20.687 -39.301 1.00 23.58 1 . C ? 
ATOM   112 O   O   . VAL VAL VAL A A 11 11 . 58.601 -21.775 -39.124 1.00 26.81 1 . O ? 
ATOM   113 CB  CB  . VAL VAL VAL A A 11 11 . 59.431 -19.632 -41.151 1.00 23.01 1 . C ? 
ATOM   114 CG1 CG1 . VAL VAL VAL A A 11 11 . 59.396 -19.100 -42.575 1.00 27.72 1 . C ? 
ATOM   115 CG2 CG2 . VAL VAL VAL A A 11 11 . 60.013 -18.585 -40.210 1.00 24.12 1 . C ? 
ATOM   116 N   N   . LEU LEU LEU A A 12 12 . 57.500 -19.991 -38.316 1.00 22.67 1 . N ? 
ATOM   117 CA  CA  . LEU LEU LEU A A 12 12 . 57.494 -20.439 -36.931 1.00 17.60 1 . C ? 
ATOM   118 C   C   . LEU LEU LEU A A 12 12 . 56.102 -20.910 -36.531 1.00 18.15 1 . C ? 
ATOM   119 O   O   . LEU LEU LEU A A 12 12 . 55.091 -20.326 -36.931 1.00 20.31 1 . O ? 
ATOM   120 CB  CB  . LEU LEU LEU A A 12 12 . 57.933 -19.325 -35.983 1.00 17.90 1 . C ? 
ATOM   121 CG  CG  . LEU LEU LEU A A 12 12 . 59.303 -18.686 -36.190 1.00 20.85 1 . C ? 
ATOM   122 CD1 CD1 . LEU LEU LEU A A 12 12 . 59.686 -17.922 -34.957 1.00 17.17 1 . C ? 
ATOM   123 CD2 CD2 . LEU LEU LEU A A 12 12 . 60.330 -19.753 -36.492 1.00 20.34 1 . C ? 
ATOM   124 N   N   . LYS LYS LYS A A 13 13 . 56.056 -21.964 -35.725 1.00 15.06 1 . N ? 
ATOM   125 CA  CA  . LYS LYS LYS A A 13 13 . 54.790 -22.553 -35.324 1.00 14.81 1 . C ? 
ATOM   126 C   C   . LYS LYS LYS A A 13 13 . 54.840 -22.920 -33.848 1.00 15.13 1 . C ? 
ATOM   127 O   O   . LYS LYS LYS A A 13 13 . 55.912 -23.094 -33.269 1.00 16.36 1 . O ? 
ATOM   128 CB  CB  . LYS LYS LYS A A 13 13 . 54.462 -23.782 -36.189 1.00 15.91 1 . C ? 
ATOM   129 N   N   . GLY GLY GLY A A 14 14 . 53.661 -23.027 -33.237 1.00 16.87 1 . N ? 
ATOM   130 CA  CA  . GLY GLY GLY A A 14 14 . 53.564 -23.375 -31.834 1.00 12.37 1 . C ? 
ATOM   131 C   C   . GLY GLY GLY A A 14 14 . 52.187 -23.934 -31.561 1.00 12.10 1 . C ? 
ATOM   132 O   O   . GLY GLY GLY A A 14 14 . 51.312 -23.935 -32.427 1.00 12.77 1 . O ? 
ATOM   133 N   N   . GLU GLU GLU A A 15 15 . 51.995 -24.423 -30.343 1.00 14.14 1 . N ? 
ATOM   134 CA  CA  . GLU GLU GLU A A 15 15 . 50.679 -24.940 -29.995 1.00 14.19 1 . C ? 
ATOM   135 C   C   . GLU GLU GLU A A 15 15 . 50.567 -24.992 -28.484 1.00 16.75 1 . C ? 
ATOM   136 O   O   . GLU GLU GLU A A 15 15 . 51.572 -24.968 -27.767 1.00 16.31 1 . O ? 
ATOM   137 CB  CB  . GLU GLU GLU A A 15 15 . 50.430 -26.319 -30.609 1.00 16.78 1 . C ? 
ATOM   138 CG  CG  . GLU GLU GLU A A 15 15 . 51.327 -27.397 -30.078 1.00 22.19 1 . C ? 
ATOM   139 CD  CD  . GLU GLU GLU A A 15 15 . 51.341 -28.610 -30.996 1.00 33.23 1 . C ? 
ATOM   140 OE1 OE1 . GLU GLU GLU A A 15 15 . 50.362 -28.792 -31.752 1.00 32.46 1 . O ? 
ATOM   141 OE2 OE2 . GLU GLU GLU A A 15 15 . 52.341 -29.362 -30.985 1.00 40.39 1 . O ? 
ATOM   142 N   N   . THR THR THR A A 16 16 . 49.329 -25.052 -28.010 1.00 12.82 1 . N ? 
ATOM   143 CA  CA  . THR THR THR A A 16 16 . 49.064 -25.106 -26.579 1.00 13.99 1 . C ? 
ATOM   144 C   C   . THR THR THR A A 16 16 . 47.629 -25.582 -26.382 1.00 11.23 1 . C ? 
ATOM   145 O   O   . THR THR THR A A 16 16 . 46.887 -25.773 -27.346 1.00 11.74 1 . O ? 
ATOM   146 CB  CB  . THR THR THR A A 16 16 . 49.326 -23.746 -25.923 1.00 16.53 1 . C ? 
ATOM   147 OG1 OG1 . THR THR THR A A 16 16 . 49.327 -23.893 -24.498 1.00 17.89 1 . O ? 
ATOM   148 CG2 CG2 . THR THR THR A A 16 16 . 48.276 -22.728 -26.328 1.00 12.63 1 . C ? 
ATOM   149 N   N   . THR THR THR A A 17 17 . 47.256 -25.800 -25.121 1.00 12.80 1 . N ? 
ATOM   150 CA  CA  . THR THR THR A A 17 17 . 45.911 -26.232 -24.765 1.00 14.93 1 . C ? 
ATOM   151 C   C   . THR THR THR A A 17 17 . 45.429 -25.452 -23.554 1.00 17.28 1 . C ? 
ATOM   152 O   O   . THR THR THR A A 17 17 . 46.212 -24.826 -22.835 1.00 18.31 1 . O ? 
ATOM   153 CB  CB  . THR THR THR A A 17 17 . 45.834 -27.730 -24.452 1.00 18.37 1 . C ? 
ATOM   154 OG1 OG1 . THR THR THR A A 17 17 . 46.687 -28.029 -23.346 1.00 21.74 1 . O ? 
ATOM   155 CG2 CG2 . THR THR THR A A 17 17 . 46.245 -28.573 -25.656 1.00 17.83 1 . C ? 
ATOM   156 N   N   . THR THR THR A A 18 18 . 44.118 -25.504 -23.325 1.00 18.23 1 . N ? 
ATOM   157 CA  CA  . THR THR THR A A 18 18 . 43.539 -24.984 -22.099 1.00 19.28 1 . C ? 
ATOM   158 C   C   . THR THR THR A A 18 18 . 42.298 -25.796 -21.779 1.00 18.23 1 . C ? 
ATOM   159 O   O   . THR THR THR A A 18 18 . 41.692 -26.394 -22.669 1.00 18.37 1 . O ? 
ATOM   160 CB  CB  . THR THR THR A A 18 18 . 43.186 -23.494 -22.203 1.00 19.49 1 . C ? 
ATOM   161 OG1 OG1 . THR THR THR A A 18 18 . 43.009 -22.953 -20.883 1.00 20.90 1 . O ? 
ATOM   162 CG2 CG2 . THR THR THR A A 18 18 . 41.902 -23.288 -23.020 1.00 15.13 1 . C ? 
ATOM   163 N   N   . GLU GLU GLU A A 19 19 . 41.957 -25.842 -20.494 1.00 18.09 1 . N ? 
ATOM   164 CA  CA  . GLU GLU GLU A A 19 19 . 40.667 -26.357 -20.045 1.00 20.79 1 . C ? 
ATOM   165 C   C   . GLU GLU GLU A A 19 19 . 39.691 -25.202 -19.911 1.00 20.32 1 . C ? 
ATOM   166 O   O   . GLU GLU GLU A A 19 19 . 40.047 -24.134 -19.401 1.00 19.54 1 . O ? 
ATOM   167 CB  CB  . GLU GLU GLU A A 19 19 . 40.789 -27.068 -18.694 1.00 26.17 1 . C ? 
ATOM   168 CG  CG  . GLU GLU GLU A A 19 19 . 41.688 -28.285 -18.684 1.00 24.41 1 . C ? 
ATOM   169 CD  CD  . GLU GLU GLU A A 19 19 . 41.265 -29.333 -19.697 1.00 28.84 1 . C ? 
ATOM   170 OE1 OE1 . GLU GLU GLU A A 19 19 . 42.021 -29.572 -20.668 1.00 25.63 1 . O ? 
ATOM   171 OE2 OE2 . GLU GLU GLU A A 19 19 . 40.170 -29.912 -19.525 1.00 28.13 1 . O ? 
ATOM   172 N   N   . ALA ALA ALA A A 20 20 . 38.457 -25.416 -20.372 1.00 21.40 1 . N ? 
ATOM   173 CA  CA  . ALA ALA ALA A A 20 20 . 37.441 -24.377 -20.274 1.00 22.13 1 . C ? 
ATOM   174 C   C   . ALA ALA ALA A A 20 20 . 36.062 -25.007 -20.407 1.00 20.47 1 . C ? 
ATOM   175 O   O   . ALA ALA ALA A A 20 20 . 35.912 -26.112 -20.940 1.00 20.85 1 . O ? 
ATOM   176 CB  CB  . ALA ALA ALA A A 20 20 . 37.649 -23.284 -21.329 1.00 21.54 1 . C ? 
ATOM   177 N   N   . VAL VAL VAL A A 21 21 . 35.052 -24.275 -19.925 1.00 24.16 1 . N ? 
ATOM   178 CA  CA  . VAL VAL VAL A A 21 21 . 33.676 -24.777 -19.923 1.00 21.74 1 . C ? 
ATOM   179 C   C   . VAL VAL VAL A A 21 21 . 33.039 -24.689 -21.300 1.00 24.31 1 . C ? 
ATOM   180 O   O   . VAL VAL VAL A A 21 21 . 32.163 -25.497 -21.628 1.00 23.07 1 . O ? 
ATOM   181 CB  CB  . VAL VAL VAL A A 21 21 . 32.806 -24.024 -18.901 1.00 25.53 1 . C ? 
ATOM   182 CG1 CG1 . VAL VAL VAL A A 21 21 . 33.199 -24.385 -17.483 1.00 28.36 1 . C ? 
ATOM   183 CG2 CG2 . VAL VAL VAL A A 21 21 . 32.907 -22.527 -19.127 1.00 24.57 1 . C ? 
ATOM   184 N   N   . ASP ASP ASP A A 22 22 . 33.418 -23.701 -22.107 1.00 24.62 1 . N ? 
ATOM   185 CA  CA  . ASP ASP ASP A A 22 22 . 32.896 -23.583 -23.460 1.00 25.63 1 . C ? 
ATOM   186 C   C   . ASP ASP ASP A A 22 22 . 33.963 -22.947 -24.340 1.00 23.61 1 . C ? 
ATOM   187 O   O   . ASP ASP ASP A A 22 22 . 35.037 -22.569 -23.868 1.00 21.28 1 . O ? 
ATOM   188 CB  CB  . ASP ASP ASP A A 22 22 . 31.597 -22.782 -23.483 1.00 25.88 1 . C ? 
ATOM   189 CG  CG  . ASP ASP ASP A A 22 22 . 31.744 -21.426 -22.856 1.00 26.96 1 . C ? 
ATOM   190 OD1 OD1 . ASP ASP ASP A A 22 22 . 32.783 -20.760 -23.082 1.00 25.66 1 . O ? 
ATOM   191 OD2 OD2 . ASP ASP ASP A A 22 22 . 30.807 -21.013 -22.140 1.00 27.91 1 . O ? 
ATOM   192 N   N   . ALA ALA ALA A A 23 23 . 33.637 -22.793 -25.624 1.00 21.91 1 . N ? 
ATOM   193 CA  CA  . ALA ALA ALA A A 23 23 . 34.632 -22.373 -26.606 1.00 19.29 1 . C ? 
ATOM   194 C   C   . ALA ALA ALA A A 23 23 . 34.942 -20.884 -26.489 1.00 23.73 1 . C ? 
ATOM   195 O   O   . ALA ALA ALA A A 23 23 . 36.096 -20.466 -26.663 1.00 15.40 1 . O ? 
ATOM   196 CB  CB  . ALA ALA ALA A A 23 23 . 34.148 -22.716 -28.014 1.00 18.07 1 . C ? 
ATOM   197 N   N   . ALA ALA ALA A A 24 24 . 33.925 -20.064 -26.213 1.00 21.84 1 . N ? 
ATOM   198 CA  CA  . ALA ALA ALA A A 24 24 . 34.163 -18.629 -26.066 1.00 19.29 1 . C ? 
ATOM   199 C   C   . ALA ALA ALA A A 24 24 . 35.158 -18.344 -24.949 1.00 20.93 1 . C ? 
ATOM   200 O   O   . ALA ALA ALA A A 24 24 . 36.020 -17.466 -25.084 1.00 19.63 1 . O ? 
ATOM   201 CB  CB  . ALA ALA ALA A A 24 24 . 32.847 -17.900 -25.805 1.00 21.74 1 . C ? 
ATOM   202 N   N   . THR THR THR A A 25 25 . 35.066 -19.079 -23.839 1.00 18.66 1 . N ? 
ATOM   203 CA  CA  . THR THR THR A A 25 25 . 36.009 -18.848 -22.748 1.00 17.69 1 . C ? 
ATOM   204 C   C   . THR THR THR A A 25 25 . 37.415 -19.293 -23.129 1.00 16.21 1 . C ? 
ATOM   205 O   O   . THR THR THR A A 25 25 . 38.382 -18.573 -22.866 1.00 19.00 1 . O ? 
ATOM   206 CB  CB  . THR THR THR A A 25 25 . 35.532 -19.553 -21.481 1.00 21.80 1 . C ? 
ATOM   207 OG1 OG1 . THR THR THR A A 25 25 . 34.216 -19.075 -21.142 1.00 24.21 1 . O ? 
ATOM   208 CG2 CG2 . THR THR THR A A 25 25 . 36.515 -19.322 -20.311 1.00 21.54 1 . C ? 
ATOM   209 N   N   . ALA ALA ALA A A 26 26 . 37.551 -20.461 -23.770 1.00 15.99 1 . N ? 
ATOM   210 CA  CA  . ALA ALA ALA A A 26 26 . 38.867 -20.899 -24.233 1.00 16.32 1 . C ? 
ATOM   211 C   C   . ALA ALA ALA A A 26 26 . 39.490 -19.885 -25.179 1.00 15.45 1 . C ? 
ATOM   212 O   O   . ALA ALA ALA A A 26 26 . 40.703 -19.663 -25.146 1.00 16.20 1 . O ? 
ATOM   213 CB  CB  . ALA ALA ALA A A 26 26 . 38.776 -22.258 -24.926 1.00 16.03 1 . C ? 
ATOM   214 N   N   . GLU GLU GLU A A 27 27 . 38.684 -19.269 -26.048 1.00 15.49 1 . N ? 
ATOM   215 CA  CA  . GLU GLU GLU A A 27 27 . 39.241 -18.315 -26.998 1.00 15.93 1 . C ? 
ATOM   216 C   C   . GLU GLU GLU A A 27 27 . 39.731 -17.051 -26.303 1.00 18.00 1 . C ? 
ATOM   217 O   O   . GLU GLU GLU A A 27 27 . 40.745 -16.474 -26.706 1.00 17.02 1 . O ? 
ATOM   218 CB  CB  . GLU GLU GLU A A 27 27 . 38.211 -17.976 -28.075 1.00 18.05 1 . C ? 
ATOM   219 CG  CG  . GLU GLU GLU A A 27 27 . 38.731 -16.989 -29.094 1.00 18.60 1 . C ? 
ATOM   220 CD  CD  . GLU GLU GLU A A 27 27 . 37.806 -16.795 -30.271 1.00 22.65 1 . C ? 
ATOM   221 OE1 OE1 . GLU GLU GLU A A 27 27 . 36.693 -17.366 -30.282 1.00 28.36 1 . O ? 
ATOM   222 OE2 OE2 . GLU GLU GLU A A 27 27 . 38.218 -16.081 -31.199 1.00 22.23 1 . O ? 
ATOM   223 N   N   . LYS LYS LYS A A 28 28 . 39.021 -16.600 -25.268 1.00 17.86 1 . N ? 
ATOM   224 CA  CA  . LYS LYS LYS A A 28 28 . 39.499 -15.469 -24.479 1.00 18.15 1 . C ? 
ATOM   225 C   C   . LYS LYS LYS A A 28 28 . 40.864 -15.770 -23.874 1.00 15.54 1 . C ? 
ATOM   226 O   O   . LYS LYS LYS A A 28 28 . 41.778 -14.929 -23.897 1.00 14.18 1 . O ? 
ATOM   227 CB  CB  . LYS LYS LYS A A 28 28 . 38.475 -15.163 -23.391 1.00 18.67 1 . C ? 
ATOM   228 CG  CG  . LYS LYS LYS A A 28 28 . 38.665 -13.858 -22.664 1.00 25.99 1 . C ? 
ATOM   229 CD  CD  . LYS LYS LYS A A 28 28 . 37.555 -13.687 -21.631 1.00 23.46 1 . C ? 
ATOM   230 CE  CE  . LYS LYS LYS A A 28 28 . 36.323 -12.975 -22.209 1.00 29.69 1 . C ? 
ATOM   231 NZ  NZ  . LYS LYS LYS A A 28 28 . 35.783 -13.533 -23.496 1.00 29.32 1 . N ? 
ATOM   232 N   N   . VAL VAL VAL A A 29 29 . 41.026 -16.979 -23.344 1.00 12.45 1 . N ? 
ATOM   233 CA  CA  . VAL VAL VAL A A 29 29 . 42.302 -17.395 -22.772 1.00 16.38 1 . C ? 
ATOM   234 C   C   . VAL VAL VAL A A 29 29 . 43.371 -17.480 -23.861 1.00 14.96 1 . C ? 
ATOM   235 O   O   . VAL VAL VAL A A 29 29 . 44.511 -17.042 -23.675 1.00 17.44 1 . O ? 
ATOM   236 CB  CB  . VAL VAL VAL A A 29 29 . 42.124 -18.732 -22.035 1.00 16.32 1 . C ? 
ATOM   237 CG1 CG1 . VAL VAL VAL A A 29 29 . 43.464 -19.429 -21.800 1.00 20.81 1 . C ? 
ATOM   238 CG2 CG2 . VAL VAL VAL A A 29 29 . 41.382 -18.498 -20.739 1.00 19.89 1 . C ? 
ATOM   239 N   N   . PHE PHE PHE A A 30 30 . 43.003 -18.037 -25.018 1.00 14.56 1 . N ? 
ATOM   240 CA  CA  . PHE PHE PHE A A 30 30 . 43.952 -18.184 -26.117 1.00 13.25 1 . C ? 
ATOM   241 C   C   . PHE PHE PHE A A 30 30 . 44.332 -16.834 -26.708 1.00 14.47 1 . C ? 
ATOM   242 O   O   . PHE PHE PHE A A 30 30 . 45.478 -16.637 -27.123 1.00 13.82 1 . O ? 
ATOM   243 CB  CB  . PHE PHE PHE A A 30 30 . 43.361 -19.086 -27.200 1.00 10.82 1 . C ? 
ATOM   244 CG  CG  . PHE PHE PHE A A 30 30 . 43.382 -20.555 -26.865 1.00 12.17 1 . C ? 
ATOM   245 CD1 CD1 . PHE PHE PHE A A 30 30 . 44.272 -21.065 -25.926 1.00 14.51 1 . C ? 
ATOM   246 CD2 CD2 . PHE PHE PHE A A 30 30 . 42.527 -21.436 -27.511 1.00 14.94 1 . C ? 
ATOM   247 CE1 CE1 . PHE PHE PHE A A 30 30 . 44.293 -22.434 -25.625 1.00 12.68 1 . C ? 
ATOM   248 CE2 CE2 . PHE PHE PHE A A 30 30 . 42.543 -22.797 -27.220 1.00 13.54 1 . C ? 
ATOM   249 CZ  CZ  . PHE PHE PHE A A 30 30 . 43.443 -23.295 -26.270 1.00 13.41 1 . C ? 
ATOM   250 N   N   . LYS LYS LYS A A 31 31 . 43.378 -15.894 -26.777 1.00 16.29 1 . N ? 
ATOM   251 CA  CA  . LYS LYS LYS A A 31 31 . 43.677 -14.590 -27.367 1.00 15.56 1 . C ? 
ATOM   252 C   C   . LYS LYS LYS A A 31 31 . 44.578 -13.771 -26.461 1.00 15.46 1 . C ? 
ATOM   253 O   O   . LYS LYS LYS A A 31 31 . 45.403 -12.988 -26.942 1.00 17.58 1 . O ? 
ATOM   254 CB  CB  . LYS LYS LYS A A 31 31 . 42.378 -13.832 -27.678 1.00 14.44 1 . C ? 
ATOM   255 CG  CG  . LYS LYS LYS A A 31 31 . 41.763 -14.244 -29.000 1.00 15.27 1 . C ? 
ATOM   256 CD  CD  . LYS LYS LYS A A 31 31 . 40.609 -13.348 -29.438 1.00 19.12 1 . C ? 
ATOM   257 CE  CE  . LYS LYS LYS A A 31 31 . 40.226 -13.645 -30.895 1.00 24.59 1 . C ? 
ATOM   258 NZ  NZ  . LYS LYS LYS A A 31 31 . 38.936 -13.018 -31.332 1.00 24.89 1 . N ? 
ATOM   259 N   N   . GLN GLN GLN A A 32 32 . 44.460 -13.958 -25.153 1.00 13.35 1 . N ? 
ATOM   260 CA  CA  . GLN GLN GLN A A 32 32 . 45.350 -13.267 -24.226 1.00 19.46 1 . C ? 
ATOM   261 C   C   . GLN GLN GLN A A 32 32 . 46.753 -13.878 -24.254 1.00 19.38 1 . C ? 
ATOM   262 O   O   . GLN GLN GLN A A 32 32 . 47.761 -13.158 -24.294 1.00 17.90 1 . O ? 
ATOM   263 CB  CB  . GLN GLN GLN A A 32 32 . 44.726 -13.310 -22.832 1.00 20.43 1 . C ? 
ATOM   264 CG  CG  . GLN GLN GLN A A 32 32 . 45.541 -12.739 -21.706 1.00 30.21 1 . C ? 
ATOM   265 CD  CD  . GLN GLN GLN A A 32 32 . 44.771 -12.778 -20.402 1.00 30.87 1 . C ? 
ATOM   266 OE1 OE1 . GLN GLN GLN A A 32 32 . 45.284 -13.219 -19.375 1.00 41.10 1 . O ? 
ATOM   267 NE2 NE2 . GLN GLN GLN A A 32 32 . 43.524 -12.334 -20.444 1.00 29.35 1 . N ? 
ATOM   268 N   N   . TYR TYR TYR A A 33 33 . 46.831 -15.208 -24.280 1.00 17.32 1 . N ? 
ATOM   269 CA  CA  . TYR TYR TYR A A 33 33 . 48.114 -15.897 -24.394 1.00 16.37 1 . C ? 
ATOM   270 C   C   . TYR TYR TYR A A 33 33 . 48.830 -15.540 -25.693 1.00 16.25 1 . C ? 
ATOM   271 O   O   . TYR TYR TYR A A 33 33 . 50.036 -15.247 -25.702 1.00 17.57 1 . O ? 
ATOM   272 CB  CB  . TYR TYR TYR A A 33 33 . 47.866 -17.399 -24.297 1.00 15.44 1 . C ? 
ATOM   273 CG  CG  . TYR TYR TYR A A 33 33 . 49.066 -18.265 -24.536 1.00 15.81 1 . C ? 
ATOM   274 CD1 CD1 . TYR TYR TYR A A 33 33 . 49.953 -18.562 -23.503 1.00 18.08 1 . C ? 
ATOM   275 CD2 CD2 . TYR TYR TYR A A 33 33 . 49.296 -18.820 -25.781 1.00 14.92 1 . C ? 
ATOM   276 CE1 CE1 . TYR TYR TYR A A 33 33 . 51.061 -19.376 -23.726 1.00 20.93 1 . C ? 
ATOM   277 CE2 CE2 . TYR TYR TYR A A 33 33 . 50.407 -19.637 -26.013 1.00 17.15 1 . C ? 
ATOM   278 CZ  CZ  . TYR TYR TYR A A 33 33 . 51.269 -19.912 -24.980 1.00 19.55 1 . C ? 
ATOM   279 OH  OH  . TYR TYR TYR A A 33 33 . 52.348 -20.724 -25.213 1.00 24.13 1 . O ? 
ATOM   280 N   N   . ALA ALA ALA A A 34 34 . 48.102 -15.575 -26.811 1.00 14.71 1 . N ? 
ATOM   281 CA  CA  . ALA ALA ALA A A 34 34 . 48.699 -15.239 -28.099 1.00 14.63 1 . C ? 
ATOM   282 C   C   . ALA ALA ALA A A 34 34 . 49.224 -13.809 -28.104 1.00 17.15 1 . C ? 
ATOM   283 O   O   . ALA ALA ALA A A 34 34 . 50.336 -13.547 -28.574 1.00 19.16 1 . O ? 
ATOM   284 CB  CB  . ALA ALA ALA A A 34 34 . 47.669 -15.439 -29.214 1.00 17.07 1 . C ? 
ATOM   285 N   N   . ASN ASN ASN A A 35 35 . 48.426 -12.868 -27.592 1.00 21.08 1 . N ? 
ATOM   286 CA  CA  . ASN ASN ASN A A 35 35 . 48.821 -11.464 -27.603 1.00 21.52 1 . C ? 
ATOM   287 C   C   . ASN ASN ASN A A 35 35 . 49.962 -11.200 -26.625 1.00 19.08 1 . C ? 
ATOM   288 O   O   . ASN ASN ASN A A 35 35 . 50.921 -10.493 -26.961 1.00 19.14 1 . O ? 
ATOM   289 CB  CB  . ASN ASN ASN A A 35 35 . 47.609 -10.587 -27.282 1.00 24.41 1 . C ? 
ATOM   290 CG  CG  . ASN ASN ASN A A 35 35 . 47.953 -9.110  -27.254 1.00 30.89 1 . C ? 
ATOM   291 OD1 OD1 . ASN ASN ASN A A 35 35 . 48.061 -8.501  -26.185 1.00 35.27 1 . O ? 
ATOM   292 ND2 ND2 . ASN ASN ASN A A 35 35 . 48.147 -8.530  -28.431 1.00 28.44 1 . N ? 
ATOM   293 N   N   . ASP ASP ASP A A 36 36 . 49.870 -11.755 -25.408 1.00 16.57 1 . N ? 
ATOM   294 CA  CA  . ASP ASP ASP A A 36 36 . 50.959 -11.643 -24.435 1.00 20.90 1 . C ? 
ATOM   295 C   C   . ASP ASP ASP A A 36 36 . 52.284 -12.111 -25.016 1.00 19.11 1 . C ? 
ATOM   296 O   O   . ASP ASP ASP A A 36 36 . 53.346 -11.642 -24.593 1.00 21.94 1 . O ? 
ATOM   297 CB  CB  . ASP ASP ASP A A 36 36 . 50.642 -12.456 -23.173 1.00 18.38 1 . C ? 
ATOM   298 CG  CG  . ASP ASP ASP A A 36 36 . 49.583 -11.801 -22.301 1.00 25.34 1 . C ? 
ATOM   299 OD1 OD1 . ASP ASP ASP A A 36 36 . 49.271 -10.620 -22.553 1.00 24.38 1 . O ? 
ATOM   300 OD2 OD2 . ASP ASP ASP A A 36 36 . 49.048 -12.468 -21.379 1.00 24.04 1 . O ? 
ATOM   301 N   N   . ASN ASN ASN A A 37 37 . 52.245 -13.030 -25.980 1.00 18.05 1 . N ? 
ATOM   302 CA  CA  . ASN ASN ASN A A 37 37 . 53.445 -13.679 -26.481 1.00 17.72 1 . C ? 
ATOM   303 C   C   . ASN ASN ASN A A 37 37 . 53.811 -13.209 -27.882 1.00 20.58 1 . C ? 
ATOM   304 O   O   . ASN ASN ASN A A 37 37 . 54.624 -13.847 -28.554 1.00 22.50 1 . O ? 
ATOM   305 CB  CB  . ASN ASN ASN A A 37 37 . 53.283 -15.200 -26.434 1.00 18.17 1 . C ? 
ATOM   306 CG  CG  . ASN ASN ASN A A 37 37 . 53.280 -15.743 -25.009 1.00 20.51 1 . C ? 
ATOM   307 OD1 OD1 . ASN ASN ASN A A 37 37 . 54.335 -15.871 -24.369 1.00 23.90 1 . O ? 
ATOM   308 ND2 ND2 . ASN ASN ASN A A 37 37 . 52.099 -16.066 -24.507 1.00 18.12 1 . N ? 
ATOM   309 N   N   . GLY GLY GLY A A 38 38 . 53.245 -12.093 -28.327 1.00 19.50 1 . N ? 
ATOM   310 CA  CA  . GLY GLY GLY A A 38 38 . 53.657 -11.496 -29.582 1.00 20.62 1 . C ? 
ATOM   311 C   C   . GLY GLY GLY A A 38 38 . 53.057 -12.093 -30.831 1.00 22.28 1 . C ? 
ATOM   312 O   O   . GLY GLY GLY A A 38 38 . 53.605 -11.889 -31.919 1.00 23.98 1 . O ? 
ATOM   313 N   N   . VAL VAL VAL A A 39 39 . 51.943 -12.811 -30.725 1.00 21.08 1 . N ? 
ATOM   314 CA  CA  . VAL VAL VAL A A 39 39 . 51.342 -13.507 -31.860 1.00 18.78 1 . C ? 
ATOM   315 C   C   . VAL VAL VAL A A 39 39 . 49.981 -12.880 -32.133 1.00 20.23 1 . C ? 
ATOM   316 O   O   . VAL VAL VAL A A 39 39 . 49.024 -13.092 -31.380 1.00 21.91 1 . O ? 
ATOM   317 CB  CB  . VAL VAL VAL A A 39 39 . 51.215 -15.016 -31.613 1.00 19.68 1 . C ? 
ATOM   318 CG1 CG1 . VAL VAL VAL A A 39 39 . 50.685 -15.692 -32.856 1.00 19.87 1 . C ? 
ATOM   319 CG2 CG2 . VAL VAL VAL A A 39 39 . 52.567 -15.615 -31.236 1.00 20.89 1 . C ? 
ATOM   320 N   N   . ASP ASP ASP A A 40 40 . 49.885 -12.118 -33.217 1.00 22.37 1 . N ? 
ATOM   321 CA  CA  . ASP ASP ASP A A 40 40 . 48.641 -11.469 -33.601 1.00 24.69 1 . C ? 
ATOM   322 C   C   . ASP ASP ASP A A 40 40 . 48.303 -11.846 -35.034 1.00 23.36 1 . C ? 
ATOM   323 O   O   . ASP ASP ASP A A 40 40 . 49.190 -11.901 -35.891 1.00 24.87 1 . O ? 
ATOM   324 CB  CB  . ASP ASP ASP A A 40 40 . 48.749 -9.942  -33.458 1.00 26.74 1 . C ? 
ATOM   325 CG  CG  . ASP ASP ASP A A 40 40 . 49.123 -9.520  -32.046 1.00 31.74 1 . C ? 
ATOM   326 OD2 OD2 . ASP ASP ASP A A 40 40 . 50.325 -9.324  -31.780 1.00 29.37 1 . O ? 
ATOM   327 OD1 OD1 . ASP ASP ASP A A 40 40 . 48.214 -9.405  -31.195 1.00 36.70 1 . O ? 
ATOM   328 N   N   . GLY GLY GLY A A 41 41 . 47.028 -12.114 -35.292 1.00 22.42 1 . N ? 
ATOM   329 CA  CA  . GLY GLY GLY A A 41 41 . 46.620 -12.438 -36.645 1.00 22.65 1 . C ? 
ATOM   330 C   C   . GLY GLY GLY A A 41 41 . 45.171 -12.876 -36.702 1.00 21.38 1 . C ? 
ATOM   331 O   O   . GLY GLY GLY A A 41 41 . 44.356 -12.502 -35.857 1.00 20.42 1 . O ? 
ATOM   332 N   N   . GLU GLU GLU A A 42 42 . 44.880 -13.690 -37.710 1.00 19.41 1 . N ? 
ATOM   333 CA  CA  . GLU GLU GLU A A 42 42 . 43.520 -14.098 -38.046 1.00 19.02 1 . C ? 
ATOM   334 C   C   . GLU GLU GLU A A 42 42 . 43.124 -15.345 -37.261 1.00 16.58 1 . C ? 
ATOM   335 O   O   . GLU GLU GLU A A 42 42 . 43.861 -16.332 -37.249 1.00 15.30 1 . O ? 
ATOM   336 CB  CB  . GLU GLU GLU A A 42 42 . 43.427 -14.377 -39.550 1.00 19.23 1 . C ? 
ATOM   337 CG  CG  . GLU GLU GLU A A 42 42 . 42.115 -13.961 -40.184 1.00 30.44 1 . C ? 
ATOM   338 CD  CD  . GLU GLU GLU A A 42 42 . 41.892 -12.462 -40.088 1.00 36.26 1 . C ? 
ATOM   339 OE1 OE1 . GLU GLU GLU A A 42 42 . 42.893 -11.711 -40.098 1.00 35.93 1 . O ? 
ATOM   340 OE2 OE2 . GLU GLU GLU A A 42 42 . 40.720 -12.038 -39.982 1.00 39.38 1 . O ? 
ATOM   341 N   N   . TRP TRP TRP A A 43 43 . 41.943 -15.319 -36.649 1.00 17.26 1 . N ? 
ATOM   342 CA  CA  . TRP TRP TRP A A 43 43 . 41.466 -16.435 -35.848 1.00 15.41 1 . C ? 
ATOM   343 C   C   . TRP TRP TRP A A 43 43 . 40.400 -17.233 -36.594 1.00 20.33 1 . C ? 
ATOM   344 O   O   . TRP TRP TRP A A 43 43 . 39.532 -16.665 -37.262 1.00 15.59 1 . O ? 
ATOM   345 CB  CB  . TRP TRP TRP A A 43 43 . 40.923 -15.930 -34.507 1.00 17.57 1 . C ? 
ATOM   346 CG  CG  . TRP TRP TRP A A 43 43 . 42.016 -15.410 -33.606 1.00 15.45 1 . C ? 
ATOM   347 CD1 CD1 . TRP TRP TRP A A 43 43 . 42.664 -14.210 -33.703 1.00 15.92 1 . C ? 
ATOM   348 CD2 CD2 . TRP TRP TRP A A 43 43 . 42.585 -16.081 -32.478 1.00 14.91 1 . C ? 
ATOM   349 NE1 NE1 . TRP TRP TRP A A 43 43 . 43.606 -14.094 -32.704 1.00 20.30 1 . N ? 
ATOM   350 CE2 CE2 . TRP TRP TRP A A 43 43 . 43.573 -15.230 -31.937 1.00 16.66 1 . C ? 
ATOM   351 CE3 CE3 . TRP TRP TRP A A 43 43 . 42.346 -17.315 -31.865 1.00 13.90 1 . C ? 
ATOM   352 CZ2 CZ2 . TRP TRP TRP A A 43 43 . 44.323 -15.578 -30.827 1.00 14.77 1 . C ? 
ATOM   353 CZ3 CZ3 . TRP TRP TRP A A 43 43 . 43.087 -17.656 -30.762 1.00 13.66 1 . C ? 
ATOM   354 CH2 CH2 . TRP TRP TRP A A 43 43 . 44.064 -16.794 -30.250 1.00 13.36 1 . C ? 
ATOM   355 N   N   . THR THR THR A A 44 44 . 40.481 -18.560 -36.482 1.00 16.65 1 . N ? 
ATOM   356 CA  CA  . THR THR THR A A 44 44 . 39.447 -19.466 -36.965 1.00 15.83 1 . C ? 
ATOM   357 C   C   . THR THR THR A A 44 44 . 39.291 -20.611 -35.977 1.00 19.32 1 . C ? 
ATOM   358 O   O   . THR THR THR A A 44 44 . 40.200 -20.921 -35.198 1.00 12.79 1 . O ? 
ATOM   359 CB  CB  . THR THR THR A A 44 44 . 39.759 -20.077 -38.334 1.00 19.03 1 . C ? 
ATOM   360 OG1 OG1 . THR THR THR A A 44 44 . 40.851 -20.994 -38.197 1.00 20.42 1 . O ? 
ATOM   361 CG2 CG2 . THR THR THR A A 44 44 . 40.108 -19.018 -39.364 1.00 20.71 1 . C ? 
ATOM   362 N   N   . TYR TYR TYR A A 45 45 . 38.132 -21.262 -36.040 1.00 16.53 1 . N ? 
ATOM   363 CA  CA  . TYR TYR TYR A A 45 45 . 37.798 -22.339 -35.124 1.00 17.73 1 . C ? 
ATOM   364 C   C   . TYR TYR TYR A A 45 45 . 37.300 -23.556 -35.892 1.00 19.96 1 . C ? 
ATOM   365 O   O   . TYR TYR TYR A A 45 45 . 36.481 -23.439 -36.812 1.00 20.42 1 . O ? 
ATOM   366 CB  CB  . TYR TYR TYR A A 45 45 . 36.741 -21.873 -34.115 1.00 16.01 1 . C ? 
ATOM   367 CG  CG  . TYR TYR TYR A A 45 45 . 36.418 -22.863 -33.026 1.00 16.99 1 . C ? 
ATOM   368 CD1 CD1 . TYR TYR TYR A A 45 45 . 37.413 -23.358 -32.195 1.00 16.00 1 . C ? 
ATOM   369 CD2 CD2 . TYR TYR TYR A A 45 45 . 35.105 -23.289 -32.810 1.00 19.04 1 . C ? 
ATOM   370 CE1 CE1 . TYR TYR TYR A A 45 45 . 37.124 -24.249 -31.193 1.00 18.22 1 . C ? 
ATOM   371 CE2 CE2 . TYR TYR TYR A A 45 45 . 34.803 -24.177 -31.800 1.00 18.79 1 . C ? 
ATOM   372 CZ  CZ  . TYR TYR TYR A A 45 45 . 35.820 -24.658 -30.995 1.00 19.44 1 . C ? 
ATOM   373 OH  OH  . TYR TYR TYR A A 45 45 . 35.547 -25.551 -29.988 1.00 16.80 1 . O ? 
ATOM   374 N   N   . ASP ASP ASP A A 46 46 . 37.803 -24.719 -35.505 1.00 16.69 1 . N ? 
ATOM   375 CA  CA  . ASP ASP ASP A A 46 46 . 37.314 -26.012 -35.970 1.00 19.07 1 . C ? 
ATOM   376 C   C   . ASP ASP ASP A A 46 46 . 36.541 -26.624 -34.802 1.00 17.65 1 . C ? 
ATOM   377 O   O   . ASP ASP ASP A A 46 46 . 37.128 -27.225 -33.901 1.00 16.86 1 . O ? 
ATOM   378 CB  CB  . ASP ASP ASP A A 46 46 . 38.472 -26.899 -36.428 1.00 20.41 1 . C ? 
ATOM   379 CG  CG  . ASP ASP ASP A A 46 46 . 38.004 -28.209 -37.040 1.00 24.08 1 . C ? 
ATOM   380 OD1 OD1 . ASP ASP ASP A A 46 46 . 36.836 -28.590 -36.830 1.00 25.47 1 . O ? 
ATOM   381 OD2 OD2 . ASP ASP ASP A A 46 46 . 38.803 -28.857 -37.745 1.00 24.73 1 . O ? 
ATOM   382 N   N   . ASP ASP ASP A A 47 47 . 35.214 -26.457 -34.816 1.00 18.15 1 . N ? 
ATOM   383 CA  CA  . ASP ASP ASP A A 47 47 . 34.402 -26.999 -33.731 1.00 19.08 1 . C ? 
ATOM   384 C   C   . ASP ASP ASP A A 47 47 . 34.372 -28.521 -33.734 1.00 19.58 1 . C ? 
ATOM   385 O   O   . ASP ASP ASP A A 47 47 . 33.950 -29.122 -32.742 1.00 17.78 1 . O ? 
ATOM   386 CB  CB  . ASP ASP ASP A A 47 47 . 32.973 -26.451 -33.784 1.00 22.08 1 . C ? 
ATOM   387 CG  CG  . ASP ASP ASP A A 47 47 . 32.237 -26.833 -35.058 1.00 22.10 1 . C ? 
ATOM   388 OD1 OD1 . ASP ASP ASP A A 47 47 . 32.647 -27.796 -35.736 1.00 22.28 1 . O ? 
ATOM   389 OD2 OD2 . ASP ASP ASP A A 47 47 . 31.231 -26.171 -35.377 1.00 17.77 1 . O ? 
ATOM   390 N   N   . ALA ALA ALA A A 48 48 . 34.811 -29.163 -34.820 1.00 18.70 1 . N ? 
ATOM   391 CA  CA  . ALA ALA ALA A A 48 48 . 34.841 -30.617 -34.827 1.00 18.55 1 . C ? 
ATOM   392 C   C   . ALA ALA ALA A A 48 48 . 36.021 -31.158 -34.043 1.00 21.38 1 . C ? 
ATOM   393 O   O   . ALA ALA ALA A A 48 48 . 35.958 -32.282 -33.534 1.00 22.01 1 . O ? 
ATOM   394 CB  CB  . ALA ALA ALA A A 48 48 . 34.881 -31.146 -36.264 1.00 23.21 1 . C ? 
ATOM   395 N   N   . THR THR THR A A 49 49 . 37.108 -30.391 -33.957 1.00 20.91 1 . N ? 
ATOM   396 CA  CA  . THR THR THR A A 49 49 . 38.268 -30.777 -33.176 1.00 21.08 1 . C ? 
ATOM   397 C   C   . THR THR THR A A 49 49 . 38.488 -29.878 -31.972 1.00 18.66 1 . C ? 
ATOM   398 O   O   . THR THR THR A A 49 49 . 39.462 -30.084 -31.241 1.00 16.59 1 . O ? 
ATOM   399 CB  CB  . THR THR THR A A 49 49 . 39.532 -30.776 -34.047 1.00 18.02 1 . C ? 
ATOM   400 OG1 OG1 . THR THR THR A A 49 49 . 39.748 -29.471 -34.595 1.00 16.31 1 . O ? 
ATOM   401 CG2 CG2 . THR THR THR A A 49 49 . 39.395 -31.768 -35.180 1.00 22.43 1 . C ? 
ATOM   402 N   N   . LYS LYS LYS A A 50 50 . 37.610 -28.901 -31.747 1.00 18.73 1 . N ? 
ATOM   403 CA  CA  . LYS LYS LYS A A 50 50 . 37.753 -27.953 -30.646 1.00 16.38 1 . C ? 
ATOM   404 C   C   . LYS LYS LYS A A 50 50 . 39.147 -27.341 -30.660 1.00 18.95 1 . C ? 
ATOM   405 O   O   . LYS LYS LYS A A 50 50 . 39.847 -27.310 -29.647 1.00 16.17 1 . O ? 
ATOM   406 CB  CB  . LYS LYS LYS A A 50 50 . 37.455 -28.621 -29.301 1.00 16.91 1 . C ? 
ATOM   407 CG  CG  . LYS LYS LYS A A 50 50 . 35.975 -28.968 -29.111 1.00 16.66 1 . C ? 
ATOM   408 CD  CD  . LYS LYS LYS A A 50 50 . 35.683 -29.374 -27.677 1.00 21.01 1 . C ? 
ATOM   409 CE  CE  . LYS LYS LYS A A 50 50 . 34.324 -28.851 -27.240 1.00 27.33 1 . C ? 
ATOM   410 NZ  NZ  . LYS LYS LYS A A 50 50 . 33.281 -29.106 -28.268 1.00 31.81 1 . N ? 
ATOM   411 N   N   . THR THR THR A A 51 51 . 39.554 -26.880 -31.846 1.00 16.74 1 . N ? 
ATOM   412 CA  CA  . THR THR THR A A 51 51 . 40.893 -26.353 -32.096 1.00 16.00 1 . C ? 
ATOM   413 C   C   . THR THR THR A A 51 51 . 40.777 -24.975 -32.721 1.00 13.83 1 . C ? 
ATOM   414 O   O   . THR THR THR A A 51 51 . 40.117 -24.810 -33.752 1.00 16.37 1 . O ? 
ATOM   415 CB  CB  . THR THR THR A A 51 51 . 41.696 -27.277 -33.023 1.00 16.76 1 . C ? 
ATOM   416 OG1 OG1 . THR THR THR A A 51 51 . 41.890 -28.550 -32.394 1.00 17.76 1 . O ? 
ATOM   417 CG2 CG2 . THR THR THR A A 51 51 . 43.046 -26.671 -33.378 1.00 12.99 1 . C ? 
ATOM   418 N   N   . PHE PHE PHE A A 52 52 . 41.409 -23.993 -32.103 1.00 12.37 1 . N ? 
ATOM   419 CA  CA  . PHE PHE PHE A A 52 52 . 41.544 -22.676 -32.700 1.00 12.63 1 . C ? 
ATOM   420 C   C   . PHE PHE PHE A A 52 52 . 42.877 -22.587 -33.432 1.00 14.59 1 . C ? 
ATOM   421 O   O   . PHE PHE PHE A A 52 52 . 43.861 -23.232 -33.048 1.00 13.14 1 . O ? 
ATOM   422 CB  CB  . PHE PHE PHE A A 52 52 . 41.476 -21.571 -31.642 1.00 12.87 1 . C ? 
ATOM   423 CG  CG  . PHE PHE PHE A A 52 52 . 40.131 -21.446 -30.960 1.00 16.69 1 . C ? 
ATOM   424 CD2 CD2 . PHE PHE PHE A A 52 52 . 39.187 -20.544 -31.421 1.00 15.76 1 . C ? 
ATOM   425 CD1 CD1 . PHE PHE PHE A A 52 52 . 39.829 -22.211 -29.843 1.00 16.41 1 . C ? 
ATOM   426 CE2 CE2 . PHE PHE PHE A A 52 52 . 37.954 -20.416 -30.789 1.00 15.56 1 . C ? 
ATOM   427 CE1 CE1 . PHE PHE PHE A A 52 52 . 38.594 -22.090 -29.206 1.00 18.15 1 . C ? 
ATOM   428 CZ  CZ  . PHE PHE PHE A A 52 52 . 37.658 -21.188 -29.688 1.00 18.19 1 . C ? 
ATOM   429 N   N   . THR THR THR A A 53 53 . 42.904 -21.780 -34.491 1.00 10.41 1 . N ? 
ATOM   430 CA  CA  . THR THR THR A A 53 53 . 44.148 -21.375 -35.136 1.00 11.83 1 . C ? 
ATOM   431 C   C   . THR THR THR A A 53 53 . 44.214 -19.857 -35.180 1.00 12.07 1 . C ? 
ATOM   432 O   O   . THR THR THR A A 53 53 . 43.239 -19.198 -35.562 1.00 12.81 1 . O ? 
ATOM   433 CB  CB  . THR THR THR A A 53 53 . 44.271 -21.934 -36.561 1.00 13.18 1 . C ? 
ATOM   434 OG1 OG1 . THR THR THR A A 53 53 . 44.136 -23.360 -36.533 1.00 12.01 1 . O ? 
ATOM   435 CG2 CG2 . THR THR THR A A 53 53 . 45.640 -21.541 -37.180 1.00 11.40 1 . C ? 
ATOM   436 N   N   . VAL VAL VAL A A 54 54 . 45.355 -19.303 -34.783 1.00 11.47 1 . N ? 
ATOM   437 CA  CA  . VAL VAL VAL A A 54 54 . 45.683 -17.906 -35.041 1.00 12.97 1 . C ? 
ATOM   438 C   C   . VAL VAL VAL A A 54 54 . 46.806 -17.887 -36.070 1.00 14.51 1 . C ? 
ATOM   439 O   O   . VAL VAL VAL A A 54 54 . 47.812 -18.591 -35.916 1.00 14.74 1 . O ? 
ATOM   440 CB  CB  . VAL VAL VAL A A 54 54 . 46.068 -17.154 -33.749 1.00 15.03 1 . C ? 
ATOM   441 CG1 CG1 . VAL VAL VAL A A 54 54 . 47.228 -17.842 -33.004 1.00 10.15 1 . C ? 
ATOM   442 CG2 CG2 . VAL VAL VAL A A 54 54 . 46.415 -15.701 -34.062 1.00 13.36 1 . C ? 
ATOM   443 N   N   . THR THR THR A A 55 55 . 46.617 -17.120 -37.140 1.00 14.80 1 . N ? 
ATOM   444 CA  CA  . THR THR THR A A 55 55 . 47.546 -17.104 -38.264 1.00 15.04 1 . C ? 
ATOM   445 C   C   . THR THR THR A A 55 55 . 48.058 -15.684 -38.438 1.00 17.08 1 . C ? 
ATOM   446 O   O   . THR THR THR A A 55 55 . 47.271 -14.764 -38.676 1.00 15.87 1 . O ? 
ATOM   447 CB  CB  . THR THR THR A A 55 55 . 46.879 -17.601 -39.555 1.00 18.18 1 . C ? 
ATOM   448 OG1 OG1 . THR THR THR A A 55 55 . 46.426 -18.952 -39.385 1.00 17.91 1 . O ? 
ATOM   449 CG2 CG2 . THR THR THR A A 55 55 . 47.870 -17.582 -40.693 1.00 15.14 1 . C ? 
ATOM   450 N   N   . GLU GLU GLU A A 56 56 . 49.368 -15.508 -38.305 1.00 18.80 1 . N ? 
ATOM   451 CA  CA  . GLU GLU GLU A A 56 56 . 49.984 -14.208 -38.512 1.00 20.88 1 . C ? 
ATOM   452 C   C   . GLU GLU GLU A A 56 56 . 49.951 -13.826 -39.983 1.00 27.14 1 . C ? 
ATOM   453 O   O   . GLU GLU GLU A A 56 56 . 49.786 -12.651 -40.304 1.00 32.81 1 . O ? 
ATOM   454 CB  CB  . GLU GLU GLU A A 56 56 . 51.423 -14.205 -38.002 1.00 23.94 1 . C ? 
ATOM   455 CG  CG  . GLU GLU GLU A A 56 56 . 51.538 -14.328 -36.492 1.00 24.47 1 . C ? 
ATOM   456 CD  CD  . GLU GLU GLU A A 56 56 . 52.941 -14.042 -36.003 1.00 23.64 1 . C ? 
ATOM   457 OE1 OE1 . GLU GLU GLU A A 56 56 . 53.182 -14.162 -34.781 1.00 22.66 1 . O ? 
ATOM   458 OE2 OE2 . GLU GLU GLU A A 56 56 . 53.802 -13.697 -36.846 1.00 25.15 1 . O ? 
ATOM   459 OXT OXT . GLU GLU GLU A A 56 56 . 50.085 -14.667 -40.879 1.00 28.14 1 . O ? 
ATOM   460 N   N   . ASP ASP ASP B B 1  1  . 27.923 -28.885 0.946   1.00 26.48 1 . N ? 
ATOM   461 CA  CA  . ASP ASP ASP B B 1  1  . 28.837 -29.979 0.636   1.00 30.14 1 . C ? 
ATOM   462 C   C   . ASP ASP ASP B B 1  1  . 30.236 -29.425 0.380   1.00 24.42 1 . C ? 
ATOM   463 O   O   . ASP ASP ASP B B 1  1  . 30.556 -28.312 0.811   1.00 18.36 1 . O ? 
ATOM   464 CB  CB  . ASP ASP ASP B B 1  1  . 28.350 -30.763 -0.589  1.00 30.47 1 . C ? 
ATOM   465 CG  CG  . ASP ASP ASP B B 1  1  . 26.879 -31.137 -0.500  1.00 43.50 1 . C ? 
ATOM   466 OD2 OD2 . ASP ASP ASP B B 1  1  . 26.192 -31.082 -1.547  1.00 46.49 1 . O ? 
ATOM   467 OD1 OD1 . ASP ASP ASP B B 1  1  . 26.406 -31.481 0.612   1.00 36.40 1 . O ? 
ATOM   468 N   N   . THR THR THR B B 2  2  . 31.050 -30.214 -0.324  1.00 26.83 1 . N ? 
ATOM   469 CA  CA  . THR THR THR B B 2  2  . 32.369 -29.788 -0.781  1.00 24.28 1 . C ? 
ATOM   470 C   C   . THR THR THR B B 2  2  . 32.251 -29.182 -2.175  1.00 23.55 1 . C ? 
ATOM   471 O   O   . THR THR THR B B 2  2  . 31.839 -29.864 -3.119  1.00 22.40 1 . O ? 
ATOM   472 CB  CB  . THR THR THR B B 2  2  . 33.354 -30.957 -0.836  1.00 23.45 1 . C ? 
ATOM   473 OG1 OG1 . THR THR THR B B 2  2  . 33.445 -31.585 0.443   1.00 27.05 1 . O ? 
ATOM   474 CG2 CG2 . THR THR THR B B 2  2  . 34.741 -30.451 -1.255  1.00 21.53 1 . C ? 
ATOM   475 N   N   . TYR TYR TYR B B 3  3  . 32.636 -27.919 -2.308  1.00 18.86 1 . N ? 
ATOM   476 CA  CA  . TYR TYR TYR B B 3  3  . 32.687 -27.253 -3.596  1.00 17.18 1 . C ? 
ATOM   477 C   C   . TYR TYR TYR B B 3  3  . 34.147 -27.060 -3.984  1.00 17.87 1 . C ? 
ATOM   478 O   O   . TYR TYR TYR B B 3  3  . 35.024 -27.007 -3.122  1.00 14.60 1 . O ? 
ATOM   479 CB  CB  . TYR TYR TYR B B 3  3  . 31.958 -25.907 -3.548  1.00 17.94 1 . C ? 
ATOM   480 CG  CG  . TYR TYR TYR B B 3  3  . 30.490 -26.006 -3.160  1.00 22.91 1 . C ? 
ATOM   481 CD1 CD1 . TYR TYR TYR B B 3  3  . 30.100 -26.009 -1.823  1.00 22.36 1 . C ? 
ATOM   482 CD2 CD2 . TYR TYR TYR B B 3  3  . 29.502 -26.106 -4.128  1.00 23.91 1 . C ? 
ATOM   483 CE1 CE1 . TYR TYR TYR B B 3  3  . 28.755 -26.101 -1.464  1.00 26.92 1 . C ? 
ATOM   484 CE2 CE2 . TYR TYR TYR B B 3  3  . 28.156 -26.199 -3.783  1.00 22.57 1 . C ? 
ATOM   485 CZ  CZ  . TYR TYR TYR B B 3  3  . 27.787 -26.194 -2.453  1.00 23.51 1 . C ? 
ATOM   486 OH  OH  . TYR TYR TYR B B 3  3  . 26.449 -26.275 -2.119  1.00 25.93 1 . O ? 
ATOM   487 N   N   . LYS LYS LYS B B 4  4  . 34.399 -26.952 -5.288  1.00 17.06 1 . N ? 
ATOM   488 CA  CA  . LYS LYS LYS B B 4  4  . 35.754 -26.806 -5.807  1.00 15.38 1 . C ? 
ATOM   489 C   C   . LYS LYS LYS B B 4  4  . 35.904 -25.487 -6.551  1.00 15.62 1 . C ? 
ATOM   490 O   O   . LYS LYS LYS B B 4  4  . 34.940 -24.956 -7.117  1.00 14.07 1 . O ? 
ATOM   491 CB  CB  . LYS LYS LYS B B 4  4  . 36.131 -27.962 -6.739  1.00 16.01 1 . C ? 
ATOM   492 CG  CG  . LYS LYS LYS B B 4  4  . 36.310 -29.289 -6.008  1.00 26.17 1 . C ? 
ATOM   493 CD  CD  . LYS LYS LYS B B 4  4  . 36.648 -30.435 -6.948  1.00 33.44 1 . C ? 
ATOM   494 CE  CE  . LYS LYS LYS B B 4  4  . 36.385 -31.779 -6.274  1.00 32.96 1 . C ? 
ATOM   495 NZ  NZ  . LYS LYS LYS B B 4  4  . 34.953 -31.943 -5.895  1.00 26.02 1 . N ? 
ATOM   496 N   N   . LEU LEU LEU B B 5  5  . 37.133 -24.969 -6.546  1.00 13.23 1 . N ? 
ATOM   497 CA  CA  . LEU LEU LEU B B 5  5  . 37.494 -23.759 -7.273  1.00 11.65 1 . C ? 
ATOM   498 C   C   . LEU LEU LEU B B 5  5  . 38.663 -24.071 -8.196  1.00 11.63 1 . C ? 
ATOM   499 O   O   . LEU LEU LEU B B 5  5  . 39.698 -24.556 -7.733  1.00 9.90  1 . O ? 
ATOM   500 CB  CB  . LEU LEU LEU B B 5  5  . 37.871 -22.627 -6.316  1.00 10.64 1 . C ? 
ATOM   501 CG  CG  . LEU LEU LEU B B 5  5  . 38.270 -21.346 -7.049  1.00 12.05 1 . C ? 
ATOM   502 CD1 CD1 . LEU LEU LEU B B 5  5  . 37.105 -20.819 -7.901  1.00 11.94 1 . C ? 
ATOM   503 CD2 CD2 . LEU LEU LEU B B 5  5  . 38.806 -20.281 -6.097  1.00 11.17 1 . C ? 
ATOM   504 N   N   . ILE ILE ILE B B 6  6  . 38.483 -23.829 -9.500  1.00 12.42 1 . N ? 
ATOM   505 CA  CA  . ILE ILE ILE B B 6  6  . 39.580 -23.824 -10.469 1.00 11.02 1 . C ? 
ATOM   506 C   C   . ILE ILE ILE B B 6  6  . 39.966 -22.373 -10.712 1.00 10.43 1 . C ? 
ATOM   507 O   O   . ILE ILE ILE B B 6  6  . 39.106 -21.549 -11.034 1.00 8.96  1 . O ? 
ATOM   508 CB  CB  . ILE ILE ILE B B 6  6  . 39.176 -24.499 -11.796 1.00 13.41 1 . C ? 
ATOM   509 CG1 CG1 . ILE ILE ILE B B 6  6  . 38.672 -25.934 -11.581 1.00 12.02 1 . C ? 
ATOM   510 CG2 CG2 . ILE ILE ILE B B 6  6  . 40.346 -24.428 -12.818 1.00 13.30 1 . C ? 
ATOM   511 CD1 CD1 . ILE ILE ILE B B 6  6  . 39.535 -26.795 -10.662 1.00 17.91 1 . C ? 
ATOM   512 N   N   . LEU LEU LEU B B 7  7  . 41.247 -22.050 -10.553 1.00 11.94 1 . N ? 
ATOM   513 CA  CA  . LEU LEU LEU B B 7  7  . 41.761 -20.704 -10.808 1.00 12.74 1 . C ? 
ATOM   514 C   C   . LEU LEU LEU B B 7  7  . 42.679 -20.777 -12.022 1.00 17.48 1 . C ? 
ATOM   515 O   O   . LEU LEU LEU B B 7  7  . 43.741 -21.406 -11.969 1.00 10.93 1 . O ? 
ATOM   516 CB  CB  . LEU LEU LEU B B 7  7  . 42.506 -20.136 -9.601  1.00 12.41 1 . C ? 
ATOM   517 CG  CG  . LEU LEU LEU B B 7  7  . 41.829 -20.039 -8.238  1.00 10.77 1 . C ? 
ATOM   518 CD1 CD1 . LEU LEU LEU B B 7  7  . 41.967 -21.340 -7.490  1.00 11.30 1 . C ? 
ATOM   519 CD2 CD2 . LEU LEU LEU B B 7  7  . 42.425 -18.899 -7.421  1.00 12.06 1 . C ? 
ATOM   520 N   N   . ASN ASN ASN B B 8  8  . 42.258 -20.158 -13.113 1.00 16.50 1 . N ? 
ATOM   521 CA  CA  . ASN ASN ASN B B 8  8  . 43.027 -20.104 -14.348 1.00 18.23 1 . C ? 
ATOM   522 C   C   . ASN ASN ASN B B 8  8  . 43.579 -18.686 -14.456 1.00 21.82 1 . C ? 
ATOM   523 O   O   . ASN ASN ASN B B 8  8  . 42.828 -17.743 -14.726 1.00 23.35 1 . O ? 
ATOM   524 CB  CB  . ASN ASN ASN B B 8  8  . 42.148 -20.479 -15.544 1.00 15.97 1 . C ? 
ATOM   525 CG  CG  . ASN ASN ASN B B 8  8  . 42.934 -20.579 -16.849 1.00 21.77 1 . C ? 
ATOM   526 OD1 OD1 . ASN ASN ASN B B 8  8  . 44.143 -20.358 -16.879 1.00 27.08 1 . O ? 
ATOM   527 ND2 ND2 . ASN ASN ASN B B 8  8  . 42.246 -20.925 -17.929 1.00 26.54 1 . N ? 
ATOM   528 N   N   . GLY GLY GLY B B 9  9  . 44.879 -18.532 -14.218 1.00 21.05 1 . N ? 
ATOM   529 CA  CA  . GLY GLY GLY B B 9  9  . 45.487 -17.215 -14.227 1.00 22.81 1 . C ? 
ATOM   530 C   C   . GLY GLY GLY B B 9  9  . 46.151 -16.827 -15.539 1.00 29.43 1 . C ? 
ATOM   531 O   O   . GLY GLY GLY B B 9  9  . 46.684 -15.724 -15.661 1.00 34.20 1 . O ? 
ATOM   532 N   N   . DVA DVA DVA B B 10 10 . 46.101 -17.714 -16.530 1.00 25.03 1 . N ? 
ATOM   533 CA  CA  . DVA DVA DVA B B 10 10 . 46.888 -17.533 -17.746 1.00 25.74 1 . C ? 
ATOM   534 CB  CB  . DVA DVA DVA B B 10 10 . 46.009 -17.149 -18.961 1.00 27.66 1 . C ? 
ATOM   535 CG2 CG2 . DVA DVA DVA B B 10 10 . 44.755 -17.986 -18.979 1.00 26.55 1 . C ? 
ATOM   536 CG1 CG1 . DVA DVA DVA B B 10 10 . 46.788 -17.255 -20.262 1.00 21.70 1 . C ? 
ATOM   537 C   C   . DVA DVA DVA B B 10 10 . 47.766 -18.768 -17.977 1.00 25.19 1 . C ? 
ATOM   538 O   O   . DVA DVA DVA B B 10 10 . 47.292 -19.866 -18.287 1.00 22.89 1 . O ? 
ATOM   539 N   N   . VAL VAL VAL B B 11 11 . 49.063 -18.588 -17.784 1.00 23.82 1 . N ? 
ATOM   540 CA  CA  . VAL VAL VAL B B 11 11 . 49.963 -19.716 -17.825 1.00 19.85 1 . C ? 
ATOM   541 C   C   . VAL VAL VAL B B 11 11 . 49.999 -20.380 -16.451 1.00 19.79 1 . C ? 
ATOM   542 O   O   . VAL VAL VAL B B 11 11 . 50.506 -21.489 -16.309 1.00 26.19 1 . O ? 
ATOM   543 CB  CB  . VAL VAL VAL B B 11 11 . 51.371 -19.286 -18.290 1.00 21.77 1 . C ? 
ATOM   544 CG1 CG1 . VAL VAL VAL B B 11 11 . 51.280 -18.577 -19.625 1.00 23.48 1 . C ? 
ATOM   545 CG2 CG2 . VAL VAL VAL B B 11 11 . 52.025 -18.383 -17.264 1.00 20.37 1 . C ? 
ATOM   546 N   N   . LEU LEU LEU B B 12 12 . 49.453 -19.712 -15.438 1.00 19.95 1 . N ? 
ATOM   547 CA  CA  . LEU LEU LEU B B 12 12 . 49.481 -20.217 -14.070 1.00 16.97 1 . C ? 
ATOM   548 C   C   . LEU LEU LEU B B 12 12 . 48.103 -20.739 -13.678 1.00 19.42 1 . C ? 
ATOM   549 O   O   . LEU LEU LEU B B 12 12 . 47.081 -20.128 -14.011 1.00 20.63 1 . O ? 
ATOM   550 CB  CB  . LEU LEU LEU B B 12 12 . 49.943 -19.128 -13.090 1.00 17.20 1 . C ? 
ATOM   551 CG  CG  . LEU LEU LEU B B 12 12 . 51.378 -18.581 -13.204 1.00 18.56 1 . C ? 
ATOM   552 CD1 CD1 . LEU LEU LEU B B 12 12 . 51.699 -17.608 -12.087 1.00 18.00 1 . C ? 
ATOM   553 CD2 CD2 . LEU LEU LEU B B 12 12 . 52.394 -19.699 -13.206 1.00 13.97 1 . C ? 
ATOM   554 N   N   . LYS LYS LYS B B 13 13 . 48.069 -21.885 -12.989 1.00 16.35 1 . N ? 
ATOM   555 CA  CA  . LYS LYS LYS B B 13 13 . 46.811 -22.520 -12.618 1.00 17.48 1 . C ? 
ATOM   556 C   C   . LYS LYS LYS B B 13 13 . 46.821 -22.906 -11.148 1.00 17.10 1 . C ? 
ATOM   557 O   O   . LYS LYS LYS B B 13 13 . 47.874 -23.135 -10.551 1.00 16.60 1 . O ? 
ATOM   558 CB  CB  . LYS LYS LYS B B 13 13 . 46.527 -23.761 -13.456 1.00 19.69 1 . C ? 
ATOM   559 CG  CG  . LYS LYS LYS B B 13 13 . 46.873 -23.641 -14.938 1.00 29.61 1 . C ? 
ATOM   560 CD  CD  . LYS LYS LYS B B 13 13 . 45.918 -22.705 -15.666 1.00 25.89 1 . C ? 
ATOM   561 CE  CE  . LYS LYS LYS B B 13 13 . 45.652 -23.192 -17.072 1.00 25.33 1 . C ? 
ATOM   562 NZ  NZ  . LYS LYS LYS B B 13 13 . 46.509 -22.470 -18.018 1.00 30.05 1 . N ? 
ATOM   563 N   N   . GLY GLY GLY B B 14 14 . 45.620 -23.013 -10.573 1.00 17.42 1 . N ? 
ATOM   564 CA  CA  . GLY GLY GLY B B 14 14 . 45.500 -23.372 -9.176  1.00 16.82 1 . C ? 
ATOM   565 C   C   . GLY GLY GLY B B 14 14 . 44.156 -24.011 -8.922  1.00 14.17 1 . C ? 
ATOM   566 O   O   . GLY GLY GLY B B 14 14 . 43.258 -23.969 -9.763  1.00 13.93 1 . O ? 
ATOM   567 N   N   . GLU GLU GLU B B 15 15 . 44.025 -24.615 -7.745  1.00 14.64 1 . N ? 
ATOM   568 CA  CA  . GLU GLU GLU B B 15 15 . 42.711 -25.103 -7.359  1.00 17.43 1 . C ? 
ATOM   569 C   C   . GLU GLU GLU B B 15 15 . 42.626 -25.197 -5.846  1.00 17.01 1 . C ? 
ATOM   570 O   O   . GLU GLU GLU B B 15 15 . 43.642 -25.198 -5.140  1.00 17.41 1 . O ? 
ATOM   571 CB  CB  . GLU GLU GLU B B 15 15 . 42.389 -26.441 -8.027  1.00 18.29 1 . C ? 
ATOM   572 CG  CG  . GLU GLU GLU B B 15 15 . 43.418 -27.528 -7.830  1.00 26.87 1 . C ? 
ATOM   573 CD  CD  . GLU GLU GLU B B 15 15 . 43.050 -28.789 -8.604  1.00 38.56 1 . C ? 
ATOM   574 OE1 OE1 . GLU GLU GLU B B 15 15 . 42.004 -28.771 -9.298  1.00 43.53 1 . O ? 
ATOM   575 OE2 OE2 . GLU GLU GLU B B 15 15 . 43.801 -29.788 -8.524  1.00 43.03 1 . O ? 
ATOM   576 N   N   . THR THR THR B B 16 16 . 41.390 -25.249 -5.357  1.00 13.66 1 . N ? 
ATOM   577 CA  CA  . THR THR THR B B 16 16 . 41.143 -25.351 -3.925  1.00 17.08 1 . C ? 
ATOM   578 C   C   . THR THR THR B B 16 16 . 39.710 -25.826 -3.718  1.00 13.80 1 . C ? 
ATOM   579 O   O   . THR THR THR B B 16 16 . 38.937 -25.964 -4.665  1.00 11.91 1 . O ? 
ATOM   580 CB  CB  . THR THR THR B B 16 16 . 41.410 -24.017 -3.213  1.00 16.62 1 . C ? 
ATOM   581 OG1 OG1 . THR THR THR B B 16 16 . 41.400 -24.223 -1.795  1.00 16.93 1 . O ? 
ATOM   582 CG2 CG2 . THR THR THR B B 16 16 . 40.354 -22.983 -3.577  1.00 15.53 1 . C ? 
ATOM   583 N   N   . THR THR THR B B 17 17 . 39.376 -26.101 -2.461  1.00 12.97 1 . N ? 
ATOM   584 CA  CA  . THR THR THR B B 17 17 . 38.050 -26.572 -2.093  1.00 16.31 1 . C ? 
ATOM   585 C   C   . THR THR THR B B 17 17 . 37.591 -25.857 -0.837  1.00 17.68 1 . C ? 
ATOM   586 O   O   . THR THR THR B B 17 17 . 38.384 -25.263 -0.107  1.00 19.27 1 . O ? 
ATOM   587 CB  CB  . THR THR THR B B 17 17 . 38.004 -28.090 -1.858  1.00 21.57 1 . C ? 
ATOM   588 OG1 OG1 . THR THR THR B B 17 17 . 38.848 -28.435 -0.753  1.00 21.50 1 . O ? 
ATOM   589 CG2 CG2 . THR THR THR B B 17 17 . 38.443 -28.848 -3.098  1.00 22.95 1 . C ? 
ATOM   590 N   N   . THR THR THR B B 18 18 . 36.286 -25.916 -0.596  1.00 21.66 1 . N ? 
ATOM   591 CA  CA  . THR THR THR B B 18 18 . 35.728 -25.394 0.636   1.00 21.35 1 . C ? 
ATOM   592 C   C   . THR THR THR B B 18 18 . 34.504 -26.226 0.959   1.00 24.40 1 . C ? 
ATOM   593 O   O   . THR THR THR B B 18 18 . 33.946 -26.908 0.092   1.00 22.91 1 . O ? 
ATOM   594 CB  CB  . THR THR THR B B 18 18 . 35.391 -23.894 0.532   1.00 24.54 1 . C ? 
ATOM   595 OG1 OG1 . THR THR THR B B 18 18 . 35.286 -23.318 1.844   1.00 27.44 1 . O ? 
ATOM   596 CG2 CG2 . THR THR THR B B 18 18 . 34.083 -23.666 -0.233  1.00 19.07 1 . C ? 
ATOM   597 N   N   . GLU GLU GLU B B 19 19 . 34.131 -26.214 2.231   1.00 25.87 1 . N ? 
ATOM   598 CA  CA  . GLU GLU GLU B B 19 19 . 32.916 -26.866 2.692   1.00 26.40 1 . C ? 
ATOM   599 C   C   . GLU GLU GLU B B 19 19 . 31.905 -25.774 3.012   1.00 26.25 1 . C ? 
ATOM   600 O   O   . GLU GLU GLU B B 19 19 . 32.258 -24.760 3.626   1.00 25.58 1 . O ? 
ATOM   601 CB  CB  . GLU GLU GLU B B 19 19 . 33.189 -27.757 3.910   1.00 28.24 1 . C ? 
ATOM   602 CG  CG  . GLU GLU GLU B B 19 19 . 32.066 -28.742 4.198   1.00 35.77 1 . C ? 
ATOM   603 CD  CD  . GLU GLU GLU B B 19 19 . 32.212 -30.040 3.417   1.00 33.84 1 . C ? 
ATOM   604 OE1 OE1 . GLU GLU GLU B B 19 19 . 33.295 -30.265 2.821   1.00 32.79 1 . O ? 
ATOM   605 OE2 OE2 . GLU GLU GLU B B 19 19 . 31.238 -30.826 3.406   1.00 34.86 1 . O ? 
ATOM   606 N   N   . ALA ALA ALA B B 20 20 . 30.666 -25.956 2.559   1.00 24.11 1 . N ? 
ATOM   607 CA  CA  . ALA ALA ALA B B 20 20 . 29.669 -24.904 2.708   1.00 26.26 1 . C ? 
ATOM   608 C   C   . ALA ALA ALA B B 20 20 . 28.275 -25.493 2.546   1.00 28.50 1 . C ? 
ATOM   609 O   O   . ALA ALA ALA B B 20 20 . 28.086 -26.534 1.908   1.00 28.56 1 . O ? 
ATOM   610 CB  CB  . ALA ALA ALA B B 20 20 . 29.894 -23.767 1.704   1.00 24.01 1 . C ? 
ATOM   611 N   N   . VAL VAL VAL B B 21 21 . 27.298 -24.792 3.124   1.00 29.65 1 . N ? 
ATOM   612 CA  CA  . VAL VAL VAL B B 21 21 . 25.930 -25.295 3.167   1.00 30.63 1 . C ? 
ATOM   613 C   C   . VAL VAL VAL B B 21 21 . 25.222 -25.098 1.832   1.00 30.46 1 . C ? 
ATOM   614 O   O   . VAL VAL VAL B B 21 21 . 24.278 -25.837 1.517   1.00 27.29 1 . O ? 
ATOM   615 CB  CB  . VAL VAL VAL B B 21 21 . 25.161 -24.626 4.322   1.00 36.94 1 . C ? 
ATOM   616 CG1 CG1 . VAL VAL VAL B B 21 21 . 24.878 -23.151 4.013   1.00 31.36 1 . C ? 
ATOM   617 CG2 CG2 . VAL VAL VAL B B 21 21 . 23.874 -25.392 4.631   1.00 37.87 1 . C ? 
ATOM   618 N   N   . ASP ASP ASP B B 22 22 . 25.649 -24.117 1.034   1.00 30.31 1 . N ? 
ATOM   619 CA  CA  . ASP ASP ASP B B 22 22 . 25.098 -23.923 -0.303  1.00 31.01 1 . C ? 
ATOM   620 C   C   . ASP ASP ASP B B 22 22 . 26.120 -23.203 -1.174  1.00 27.45 1 . C ? 
ATOM   621 O   O   . ASP ASP ASP B B 22 22 . 27.159 -22.738 -0.699  1.00 25.95 1 . O ? 
ATOM   622 CB  CB  . ASP ASP ASP B B 22 22 . 23.787 -23.147 -0.262  1.00 30.06 1 . C ? 
ATOM   623 CG  CG  . ASP ASP ASP B B 22 22 . 23.906 -21.851 0.502   1.00 31.46 1 . C ? 
ATOM   624 OD1 OD1 . ASP ASP ASP B B 22 22 . 25.046 -21.435 0.814   1.00 37.98 1 . O ? 
ATOM   625 OD2 OD2 . ASP ASP ASP B B 22 22 . 22.855 -21.238 0.786   1.00 32.97 1 . O ? 
ATOM   626 N   N   . ALA ALA ALA B B 23 23 . 25.779 -23.082 -2.458  1.00 27.52 1 . N ? 
ATOM   627 CA  CA  . ALA ALA ALA B B 23 23 . 26.726 -22.582 -3.448  1.00 25.85 1 . C ? 
ATOM   628 C   C   . ALA ALA ALA B B 23 23 . 27.023 -21.099 -3.246  1.00 27.72 1 . C ? 
ATOM   629 O   O   . ALA ALA ALA B B 23 23 . 28.149 -20.646 -3.490  1.00 23.47 1 . O ? 
ATOM   630 CB  CB  . ALA ALA ALA B B 23 23 . 26.184 -22.854 -4.849  1.00 27.50 1 . C ? 
ATOM   631 N   N   . ALA ALA ALA B B 24 24 . 26.036 -20.326 -2.794  1.00 29.19 1 . N ? 
ATOM   632 CA  CA  . ALA ALA ALA B B 24 24 . 26.250 -18.889 -2.639  1.00 28.18 1 . C ? 
ATOM   633 C   C   . ALA ALA ALA B B 24 24 . 27.311 -18.605 -1.588  1.00 24.84 1 . C ? 
ATOM   634 O   O   . ALA ALA ALA B B 24 24 . 28.140 -17.704 -1.760  1.00 24.78 1 . O ? 
ATOM   635 CB  CB  . ALA ALA ALA B B 24 24 . 24.939 -18.194 -2.273  1.00 25.25 1 . C ? 
ATOM   636 N   N   . THR THR THR B B 25 25 . 27.289 -19.354 -0.486  1.00 25.67 1 . N ? 
ATOM   637 CA  CA  . THR THR THR B B 25 25 . 28.325 -19.214 0.529   1.00 23.45 1 . C ? 
ATOM   638 C   C   . THR THR THR B B 25 25 . 29.691 -19.578 -0.045  1.00 24.60 1 . C ? 
ATOM   639 O   O   . THR THR THR B B 25 25 . 30.643 -18.789 0.037   1.00 26.49 1 . O ? 
ATOM   640 CB  CB  . THR THR THR B B 25 25 . 27.995 -20.088 1.745   1.00 29.47 1 . C ? 
ATOM   641 OG1 OG1 . THR THR THR B B 25 25 . 26.707 -19.728 2.275   1.00 33.34 1 . O ? 
ATOM   642 CG2 CG2 . THR THR THR B B 25 25 . 29.064 -19.949 2.826   1.00 18.64 1 . C ? 
ATOM   643 N   N   . ALA ALA ALA B B 26 26 . 29.799 -20.779 -0.636  1.00 22.42 1 . N ? 
ATOM   644 CA  CA  . ALA ALA ALA B B 26 26 . 31.055 -21.223 -1.243  1.00 19.82 1 . C ? 
ATOM   645 C   C   . ALA ALA ALA B B 26 26 . 31.613 -20.176 -2.192  1.00 18.59 1 . C ? 
ATOM   646 O   O   . ALA ALA ALA B B 26 26 . 32.826 -19.942 -2.230  1.00 21.77 1 . O ? 
ATOM   647 CB  CB  . ALA ALA ALA B B 26 26 . 30.852 -22.552 -1.976  1.00 18.14 1 . C ? 
ATOM   648 N   N   . GLU GLU GLU B B 27 27 . 30.742 -19.524 -2.963  1.00 16.91 1 . N ? 
ATOM   649 CA  CA  . GLU GLU GLU B B 27 27 . 31.230 -18.546 -3.920  1.00 18.00 1 . C ? 
ATOM   650 C   C   . GLU GLU GLU B B 27 27 . 31.750 -17.302 -3.218  1.00 20.04 1 . C ? 
ATOM   651 O   O   . GLU GLU GLU B B 27 27 . 32.751 -16.719 -3.643  1.00 20.08 1 . O ? 
ATOM   652 CB  CB  . GLU GLU GLU B B 27 27 . 30.133 -18.188 -4.917  1.00 21.47 1 . C ? 
ATOM   653 CG  CG  . GLU GLU GLU B B 27 27 . 30.707 -17.748 -6.234  1.00 19.11 1 . C ? 
ATOM   654 CD  CD  . GLU GLU GLU B B 27 27 . 29.666 -17.256 -7.205  1.00 21.43 1 . C ? 
ATOM   655 OE1 OE1 . GLU GLU GLU B B 27 27 . 28.519 -17.779 -7.194  1.00 25.04 1 . O ? 
ATOM   656 OE2 OE2 . GLU GLU GLU B B 27 27 . 30.014 -16.339 -7.979  1.00 21.32 1 . O ? 
ATOM   657 N   N   . LYS LYS LYS B B 28 28 . 31.073 -16.871 -2.149  1.00 20.64 1 . N ? 
ATOM   658 CA  CA  . LYS LYS LYS B B 28 28 . 31.577 -15.750 -1.366  1.00 24.73 1 . C ? 
ATOM   659 C   C   . LYS LYS LYS B B 28 28 . 32.966 -16.055 -0.827  1.00 19.39 1 . C ? 
ATOM   660 O   O   . LYS LYS LYS B B 28 28 . 33.870 -15.211 -0.887  1.00 18.19 1 . O ? 
ATOM   661 CB  CB  . LYS LYS LYS B B 28 28 . 30.616 -15.448 -0.221  1.00 27.58 1 . C ? 
ATOM   662 CG  CG  . LYS LYS LYS B B 28 28 . 30.969 -14.216 0.582   1.00 33.41 1 . C ? 
ATOM   663 CD  CD  . LYS LYS LYS B B 28 28 . 29.895 -13.930 1.627   1.00 35.90 1 . C ? 
ATOM   664 CE  CE  . LYS LYS LYS B B 28 28 . 28.819 -12.984 1.090   1.00 41.45 1 . C ? 
ATOM   665 NZ  NZ  . LYS LYS LYS B B 28 28 . 28.204 -13.420 -0.209  1.00 37.79 1 . N ? 
ATOM   666 N   N   . VAL VAL VAL B B 29 29 . 33.146 -17.273 -0.320  1.00 16.06 1 . N ? 
ATOM   667 CA  CA  . VAL VAL VAL B B 29 29 . 34.448 -17.719 0.174   1.00 22.86 1 . C ? 
ATOM   668 C   C   . VAL VAL VAL B B 29 29 . 35.471 -17.727 -0.951  1.00 20.05 1 . C ? 
ATOM   669 O   O   . VAL VAL VAL B B 29 29 . 36.577 -17.187 -0.818  1.00 21.71 1 . O ? 
ATOM   670 CB  CB  . VAL VAL VAL B B 29 29 . 34.321 -19.113 0.812   1.00 20.98 1 . C ? 
ATOM   671 CG1 CG1 . VAL VAL VAL B B 29 29 . 35.710 -19.772 0.936   1.00 22.41 1 . C ? 
ATOM   672 CG2 CG2 . VAL VAL VAL B B 29 29 . 33.634 -19.009 2.150   1.00 24.10 1 . C ? 
ATOM   673 N   N   . PHE PHE PHE B B 30 30 . 35.119 -18.363 -2.074  1.00 19.30 1 . N ? 
ATOM   674 CA  CA  . PHE PHE PHE B B 30 30 . 36.038 -18.456 -3.198  1.00 15.98 1 . C ? 
ATOM   675 C   C   . PHE PHE PHE B B 30 30 . 36.380 -17.081 -3.756  1.00 18.30 1 . C ? 
ATOM   676 O   O   . PHE PHE PHE B B 30 30 . 37.507 -16.858 -4.212  1.00 16.56 1 . O ? 
ATOM   677 CB  CB  . PHE PHE PHE B B 30 30 . 35.433 -19.345 -4.292  1.00 14.16 1 . C ? 
ATOM   678 CG  CG  . PHE PHE PHE B B 30 30 . 35.439 -20.823 -3.972  1.00 15.64 1 . C ? 
ATOM   679 CD1 CD1 . PHE PHE PHE B B 30 30 . 36.375 -21.367 -3.106  1.00 18.00 1 . C ? 
ATOM   680 CD2 CD2 . PHE PHE PHE B B 30 30 . 34.523 -21.677 -4.570  1.00 16.74 1 . C ? 
ATOM   681 CE1 CE1 . PHE PHE PHE B B 30 30 . 36.383 -22.732 -2.832  1.00 14.49 1 . C ? 
ATOM   682 CE2 CE2 . PHE PHE PHE B B 30 30 . 34.538 -23.039 -4.305  1.00 15.42 1 . C ? 
ATOM   683 CZ  CZ  . PHE PHE PHE B B 30 30 . 35.474 -23.563 -3.424  1.00 16.00 1 . C ? 
ATOM   684 N   N   . LYS LYS LYS B B 31 31 . 35.427 -16.139 -3.719  1.00 20.66 1 . N ? 
ATOM   685 CA  CA  . LYS LYS LYS B B 31 31 . 35.684 -14.824 -4.297  1.00 19.66 1 . C ? 
ATOM   686 C   C   . LYS LYS LYS B B 31 31 . 36.635 -14.004 -3.438  1.00 17.57 1 . C ? 
ATOM   687 O   O   . LYS LYS LYS B B 31 31 . 37.405 -13.198 -3.972  1.00 22.14 1 . O ? 
ATOM   688 CB  CB  . LYS LYS LYS B B 31 31 . 34.364 -14.088 -4.530  1.00 18.89 1 . C ? 
ATOM   689 CG  CG  . LYS LYS LYS B B 31 31 . 33.692 -14.543 -5.822  1.00 17.02 1 . C ? 
ATOM   690 CD  CD  . LYS LYS LYS B B 31 31 . 32.393 -13.839 -6.113  1.00 18.64 1 . C ? 
ATOM   691 CE  CE  . LYS LYS LYS B B 31 31 . 32.066 -14.031 -7.582  1.00 21.58 1 . C ? 
ATOM   692 NZ  NZ  . LYS LYS LYS B B 31 31 . 30.638 -13.830 -7.932  1.00 20.71 1 . N ? 
ATOM   693 N   N   . GLN GLN GLN B B 32 32 . 36.627 -14.205 -2.123  1.00 16.24 1 . N ? 
ATOM   694 CA  CA  . GLN GLN GLN B B 32 32 . 37.612 -13.520 -1.284  1.00 24.19 1 . C ? 
ATOM   695 C   C   . GLN GLN GLN B B 32 32 . 38.985 -14.177 -1.388  1.00 22.79 1 . C ? 
ATOM   696 O   O   . GLN GLN GLN B B 32 32 . 40.009 -13.490 -1.511  1.00 24.67 1 . O ? 
ATOM   697 CB  CB  . GLN GLN GLN B B 32 32 . 37.147 -13.495 0.169   1.00 26.18 1 . C ? 
ATOM   698 CG  CG  . GLN GLN GLN B B 32 32 . 35.765 -12.930 0.352   1.00 26.90 1 . C ? 
ATOM   699 CD  CD  . GLN GLN GLN B B 32 32 . 35.468 -12.605 1.800   1.00 30.98 1 . C ? 
ATOM   700 OE1 OE1 . GLN GLN GLN B B 32 32 . 36.370 -12.568 2.636   1.00 33.57 1 . O ? 
ATOM   701 NE2 NE2 . GLN GLN GLN B B 32 32 . 34.193 -12.363 2.103   1.00 38.04 1 . N ? 
ATOM   702 N   N   . TYR TYR TYR B B 33 33 . 39.023 -15.508 -1.325  1.00 21.10 1 . N ? 
ATOM   703 CA  CA  . TYR TYR TYR B B 33 33 . 40.264 -16.244 -1.539  1.00 18.87 1 . C ? 
ATOM   704 C   C   . TYR TYR TYR B B 33 33 . 40.931 -15.829 -2.840  1.00 20.04 1 . C ? 
ATOM   705 O   O   . TYR TYR TYR B B 33 33 . 42.135 -15.538 -2.880  1.00 20.89 1 . O ? 
ATOM   706 CB  CB  . TYR TYR TYR B B 33 33 . 39.957 -17.741 -1.541  1.00 21.01 1 . C ? 
ATOM   707 CG  CG  . TYR TYR TYR B B 33 33 . 41.146 -18.634 -1.807  1.00 16.31 1 . C ? 
ATOM   708 CD1 CD1 . TYR TYR TYR B B 33 33 . 41.937 -19.100 -0.764  1.00 20.64 1 . C ? 
ATOM   709 CD2 CD2 . TYR TYR TYR B B 33 33 . 41.464 -19.028 -3.096  1.00 17.33 1 . C ? 
ATOM   710 CE1 CE1 . TYR TYR TYR B B 33 33 . 43.021 -19.926 -1.005  1.00 20.54 1 . C ? 
ATOM   711 CE2 CE2 . TYR TYR TYR B B 33 33 . 42.544 -19.850 -3.346  1.00 15.29 1 . C ? 
ATOM   712 CZ  CZ  . TYR TYR TYR B B 33 33 . 43.316 -20.296 -2.297  1.00 19.70 1 . C ? 
ATOM   713 OH  OH  . TYR TYR TYR B B 33 33 . 44.387 -21.119 -2.547  1.00 24.46 1 . O ? 
ATOM   714 N   N   . ALA ALA ALA B B 34 34 . 40.153 -15.788 -3.922  1.00 16.57 1 . N ? 
ATOM   715 CA  CA  . ALA ALA ALA B B 34 34 . 40.711 -15.445 -5.224  1.00 18.42 1 . C ? 
ATOM   716 C   C   . ALA ALA ALA B B 34 34 . 41.246 -14.018 -5.227  1.00 23.26 1 . C ? 
ATOM   717 O   O   . ALA ALA ALA B B 34 34 . 42.375 -13.768 -5.667  1.00 24.51 1 . O ? 
ATOM   718 CB  CB  . ALA ALA ALA B B 34 34 . 39.652 -15.639 -6.314  1.00 20.55 1 . C ? 
ATOM   719 N   N   . ASN ASN ASN B B 35 35 . 40.454 -13.072 -4.717  1.00 26.04 1 . N ? 
ATOM   720 CA  CA  . ASN ASN ASN B B 35 35 . 40.875 -11.675 -4.708  1.00 28.92 1 . C ? 
ATOM   721 C   C   . ASN ASN ASN B B 35 35 . 42.039 -11.447 -3.748  1.00 26.66 1 . C ? 
ATOM   722 O   O   . ASN ASN ASN B B 35 35 . 42.967 -10.692 -4.067  1.00 27.53 1 . O ? 
ATOM   723 CB  CB  . ASN ASN ASN B B 35 35 . 39.694 -10.769 -4.349  1.00 33.02 1 . C ? 
ATOM   724 CG  CG  . ASN ASN ASN B B 35 35 . 40.075 -9.292  -4.330  1.00 38.75 1 . C ? 
ATOM   725 OD1 OD1 . ASN ASN ASN B B 35 35 . 40.182 -8.676  -3.267  1.00 39.74 1 . O ? 
ATOM   726 ND2 ND2 . ASN ASN ASN B B 35 35 . 40.293 -8.724  -5.508  1.00 35.21 1 . N ? 
ATOM   727 N   N   . ASP ASP ASP B B 36 36 . 42.005 -12.088 -2.570  1.00 22.23 1 . N ? 
ATOM   728 CA  CA  . ASP ASP ASP B B 36 36 . 43.124 -12.000 -1.630  1.00 31.40 1 . C ? 
ATOM   729 C   C   . ASP ASP ASP B B 36 36 . 44.430 -12.418 -2.286  1.00 26.92 1 . C ? 
ATOM   730 O   O   . ASP ASP ASP B B 36 36 . 45.480 -11.816 -2.039  1.00 31.63 1 . O ? 
ATOM   731 CB  CB  . ASP ASP ASP B B 36 36 . 42.875 -12.872 -0.396  1.00 25.10 1 . C ? 
ATOM   732 CG  CG  . ASP ASP ASP B B 36 36 . 41.877 -12.263 0.556   1.00 31.46 1 . C ? 
ATOM   733 OD1 OD1 . ASP ASP ASP B B 36 36 . 41.677 -11.032 0.488   1.00 35.89 1 . O ? 
ATOM   734 OD2 OD2 . ASP ASP ASP B B 36 36 . 41.291 -13.006 1.377   1.00 33.26 1 . O ? 
ATOM   735 N   N   . ASN ASN ASN B B 37 37 . 44.381 -13.452 -3.122  1.00 24.39 1 . N ? 
ATOM   736 CA  CA  . ASN ASN ASN B B 37 37 . 45.568 -14.062 -3.686  1.00 25.98 1 . C ? 
ATOM   737 C   C   . ASN ASN ASN B B 37 37 . 45.851 -13.554 -5.088  1.00 29.37 1 . C ? 
ATOM   738 O   O   . ASN ASN ASN B B 37 37 . 46.602 -14.189 -5.836  1.00 29.18 1 . O ? 
ATOM   739 CB  CB  . ASN ASN ASN B B 37 37 . 45.437 -15.587 -3.655  1.00 25.28 1 . C ? 
ATOM   740 CG  CG  . ASN ASN ASN B B 37 37 . 45.304 -16.132 -2.231  1.00 27.29 1 . C ? 
ATOM   741 OD1 OD1 . ASN ASN ASN B B 37 37 . 46.300 -16.303 -1.512  1.00 31.70 1 . O ? 
ATOM   742 ND2 ND2 . ASN ASN ASN B B 37 37 . 44.072 -16.398 -1.816  1.00 26.07 1 . N ? 
ATOM   743 N   N   . GLY GLY GLY B B 38 38 . 45.258 -12.423 -5.456  1.00 29.15 1 . N ? 
ATOM   744 CA  CA  . GLY GLY GLY B B 38 38 . 45.584 -11.770 -6.710  1.00 33.26 1 . C ? 
ATOM   745 C   C   . GLY GLY GLY B B 38 38 . 45.001 -12.404 -7.953  1.00 28.21 1 . C ? 
ATOM   746 O   O   . GLY GLY GLY B B 38 38 . 45.629 -12.353 -9.019  1.00 33.08 1 . O ? 
ATOM   747 N   N   . VAL VAL VAL B B 39 39 . 43.816 -12.994 -7.856  1.00 28.54 1 . N ? 
ATOM   748 CA  CA  . VAL VAL VAL B B 39 39 . 43.164 -13.614 -9.006  1.00 27.33 1 . C ? 
ATOM   749 C   C   . VAL VAL VAL B B 39 39 . 41.818 -12.927 -9.203  1.00 26.00 1 . C ? 
ATOM   750 O   O   . VAL VAL VAL B B 39 39 . 40.849 -13.211 -8.488  1.00 28.58 1 . O ? 
ATOM   751 CB  CB  . VAL VAL VAL B B 39 39 . 42.986 -15.126 -8.844  1.00 24.04 1 . C ? 
ATOM   752 CG1 CG1 . VAL VAL VAL B B 39 39 . 42.336 -15.687 -10.102 1.00 24.83 1 . C ? 
ATOM   753 CG2 CG2 . VAL VAL VAL B B 39 39 . 44.317 -15.810 -8.576  1.00 26.44 1 . C ? 
ATOM   754 N   N   . ASP ASP ASP B B 40 40 . 41.738 -12.042 -10.187 1.00 28.33 1 . N ? 
ATOM   755 CA  CA  . ASP ASP ASP B B 40 40 . 40.491 -11.386 -10.540 1.00 26.56 1 . C ? 
ATOM   756 C   C   . ASP ASP ASP B B 40 40 . 40.144 -11.728 -11.979 1.00 25.76 1 . C ? 
ATOM   757 O   O   . ASP ASP ASP B B 40 40 . 41.013 -11.715 -12.853 1.00 28.56 1 . O ? 
ATOM   758 CB  CB  . ASP ASP ASP B B 40 40 . 40.600 -9.876  -10.353 1.00 30.25 1 . C ? 
ATOM   759 CG  CG  . ASP ASP ASP B B 40 40 . 41.256 -9.510  -9.039  1.00 35.58 1 . C ? 
ATOM   760 OD2 OD2 . ASP ASP ASP B B 40 40 . 40.525 -9.289  -8.050  1.00 38.98 1 . O ? 
ATOM   761 OD1 OD1 . ASP ASP ASP B B 40 40 . 42.504 -9.463  -8.991  1.00 33.12 1 . O ? 
ATOM   762 N   N   . GLY GLY GLY B B 41 41 . 38.880 -12.052 -12.220 1.00 24.60 1 . N ? 
ATOM   763 CA  CA  . GLY GLY GLY B B 41 41 . 38.468 -12.408 -13.560 1.00 24.54 1 . C ? 
ATOM   764 C   C   . GLY GLY GLY B B 41 41 . 37.010 -12.794 -13.602 1.00 21.51 1 . C ? 
ATOM   765 O   O   . GLY GLY GLY B B 41 41 . 36.237 -12.459 -12.701 1.00 20.68 1 . O ? 
ATOM   766 N   N   . GLU GLU GLU B B 42 42 . 36.653 -13.522 -14.658 1.00 19.11 1 . N ? 
ATOM   767 CA  CA  . GLU GLU GLU B B 42 42 . 35.273 -13.924 -14.906 1.00 22.72 1 . C ? 
ATOM   768 C   C   . GLU GLU GLU B B 42 42 . 34.949 -15.233 -14.190 1.00 15.89 1 . C ? 
ATOM   769 O   O   . GLU GLU GLU B B 42 42 . 35.753 -16.161 -14.182 1.00 13.64 1 . O ? 
ATOM   770 CB  CB  . GLU GLU GLU B B 42 42 . 35.045 -14.090 -16.411 1.00 25.09 1 . C ? 
ATOM   771 CG  CG  . GLU GLU GLU B B 42 42 . 33.770 -13.438 -16.961 1.00 32.65 1 . C ? 
ATOM   772 CD  CD  . GLU GLU GLU B B 42 42 . 33.819 -11.921 -16.919 1.00 36.72 1 . C ? 
ATOM   773 OE1 OE1 . GLU GLU GLU B B 42 42 . 34.820 -11.343 -17.390 1.00 41.04 1 . O ? 
ATOM   774 OE2 OE2 . GLU GLU GLU B B 42 42 . 32.855 -11.301 -16.423 1.00 42.84 1 . O ? 
ATOM   775 N   N   . TRP TRP TRP B B 43 43 . 33.744 -15.327 -13.633 1.00 16.21 1 . N ? 
ATOM   776 CA  CA  . TRP TRP TRP B B 43 43 . 33.324 -16.492 -12.866 1.00 13.92 1 . C ? 
ATOM   777 C   C   . TRP TRP TRP B B 43 43 . 32.262 -17.300 -13.608 1.00 17.73 1 . C ? 
ATOM   778 O   O   . TRP TRP TRP B B 43 43 . 31.354 -16.737 -14.220 1.00 16.32 1 . O ? 
ATOM   779 CB  CB  . TRP TRP TRP B B 43 43 . 32.795 -16.058 -11.490 1.00 14.99 1 . C ? 
ATOM   780 CG  CG  . TRP TRP TRP B B 43 43 . 33.888 -15.541 -10.604 1.00 16.35 1 . C ? 
ATOM   781 CD1 CD1 . TRP TRP TRP B B 43 43 . 34.532 -14.344 -10.711 1.00 14.94 1 . C ? 
ATOM   782 CD2 CD2 . TRP TRP TRP B B 43 43 . 34.481 -16.217 -9.491  1.00 15.28 1 . C ? 
ATOM   783 NE1 NE1 . TRP TRP TRP B B 43 43 . 35.488 -14.229 -9.728  1.00 19.42 1 . N ? 
ATOM   784 CE2 CE2 . TRP TRP TRP B B 43 43 . 35.475 -15.365 -8.965  1.00 17.44 1 . C ? 
ATOM   785 CE3 CE3 . TRP TRP TRP B B 43 43 . 34.262 -17.455 -8.883  1.00 16.36 1 . C ? 
ATOM   786 CZ2 CZ2 . TRP TRP TRP B B 43 43 . 36.252 -15.717 -7.873  1.00 15.96 1 . C ? 
ATOM   787 CZ3 CZ3 . TRP TRP TRP B B 43 43 . 35.034 -17.800 -7.794  1.00 14.80 1 . C ? 
ATOM   788 CH2 CH2 . TRP TRP TRP B B 43 43 . 36.011 -16.937 -7.298  1.00 14.43 1 . C ? 
ATOM   789 N   N   . THR THR THR B B 44 44 . 32.379 -18.626 -13.558 1.00 14.81 1 . N ? 
ATOM   790 CA  CA  . THR THR THR B B 44 44 . 31.301 -19.513 -13.976 1.00 16.57 1 . C ? 
ATOM   791 C   C   . THR THR THR B B 44 44 . 31.190 -20.661 -12.986 1.00 19.26 1 . C ? 
ATOM   792 O   O   . THR THR THR B B 44 44 . 32.129 -20.968 -12.245 1.00 14.56 1 . O ? 
ATOM   793 CB  CB  . THR THR THR B B 44 44 . 31.493 -20.101 -15.378 1.00 21.19 1 . C ? 
ATOM   794 OG1 OG1 . THR THR THR B B 44 44 . 32.621 -20.986 -15.367 1.00 20.50 1 . O ? 
ATOM   795 CG2 CG2 . THR THR THR B B 44 44 . 31.658 -19.004 -16.442 1.00 20.99 1 . C ? 
ATOM   796 N   N   . TYR TYR TYR B B 45 45 . 30.024 -21.301 -12.995 1.00 17.24 1 . N ? 
ATOM   797 CA  CA  . TYR TYR TYR B B 45 45 . 29.720 -22.382 -12.067 1.00 16.50 1 . C ? 
ATOM   798 C   C   . TYR TYR TYR B B 45 45 . 29.181 -23.571 -12.842 1.00 19.23 1 . C ? 
ATOM   799 O   O   . TYR TYR TYR B B 45 45 . 28.287 -23.420 -13.678 1.00 19.34 1 . O ? 
ATOM   800 CB  CB  . TYR TYR TYR B B 45 45 . 28.706 -21.927 -11.012 1.00 15.76 1 . C ? 
ATOM   801 CG  CG  . TYR TYR TYR B B 45 45 . 28.384 -22.950 -9.943  1.00 19.09 1 . C ? 
ATOM   802 CD1 CD1 . TYR TYR TYR B B 45 45 . 29.395 -23.594 -9.243  1.00 19.05 1 . C ? 
ATOM   803 CD2 CD2 . TYR TYR TYR B B 45 45 . 27.066 -23.247 -9.608  1.00 22.66 1 . C ? 
ATOM   804 CE1 CE1 . TYR TYR TYR B B 45 45 . 29.105 -24.515 -8.255  1.00 20.65 1 . C ? 
ATOM   805 CE2 CE2 . TYR TYR TYR B B 45 45 . 26.766 -24.162 -8.619  1.00 19.91 1 . C ? 
ATOM   806 CZ  CZ  . TYR TYR TYR B B 45 45 . 27.791 -24.797 -7.943  1.00 23.17 1 . C ? 
ATOM   807 OH  OH  . TYR TYR TYR B B 45 45 . 27.511 -25.717 -6.958  1.00 20.17 1 . O ? 
ATOM   808 N   N   . ASP ASP ASP B B 46 46 . 29.745 -24.744 -12.577 1.00 17.36 1 . N ? 
ATOM   809 CA  CA  . ASP ASP ASP B B 46 46 . 29.217 -26.018 -13.062 1.00 22.13 1 . C ? 
ATOM   810 C   C   . ASP ASP ASP B B 46 46 . 28.482 -26.652 -11.882 1.00 19.61 1 . C ? 
ATOM   811 O   O   . ASP ASP ASP B B 46 46 . 29.085 -27.317 -11.039 1.00 20.45 1 . O ? 
ATOM   812 CB  CB  . ASP ASP ASP B B 46 46 . 30.348 -26.899 -13.589 1.00 20.23 1 . C ? 
ATOM   813 CG  CG  . ASP ASP ASP B B 46 46 . 29.854 -28.212 -14.175 1.00 25.53 1 . C ? 
ATOM   814 OD1 OD1 . ASP ASP ASP B B 46 46 . 28.673 -28.544 -13.962 1.00 26.74 1 . O ? 
ATOM   815 OD2 OD2 . ASP ASP ASP B B 46 46 . 30.647 -28.912 -14.849 1.00 24.83 1 . O ? 
ATOM   816 N   N   . ASP ASP ASP B B 47 47 . 27.163 -26.439 -11.809 1.00 19.60 1 . N ? 
ATOM   817 CA  CA  . ASP ASP ASP B B 47 47 . 26.416 -26.990 -10.679 1.00 19.92 1 . C ? 
ATOM   818 C   C   . ASP ASP ASP B B 47 47 . 26.353 -28.512 -10.705 1.00 21.14 1 . C ? 
ATOM   819 O   O   . ASP ASP ASP B B 47 47 . 25.937 -29.119 -9.709  1.00 24.67 1 . O ? 
ATOM   820 CB  CB  . ASP ASP ASP B B 47 47 . 24.997 -26.403 -10.617 1.00 20.91 1 . C ? 
ATOM   821 CG  CG  . ASP ASP ASP B B 47 47 . 24.155 -26.756 -11.837 1.00 23.03 1 . C ? 
ATOM   822 OD1 OD1 . ASP ASP ASP B B 47 47 . 24.409 -27.800 -12.468 1.00 23.93 1 . O ? 
ATOM   823 OD2 OD2 . ASP ASP ASP B B 47 47 . 23.221 -25.994 -12.156 1.00 23.22 1 . O ? 
ATOM   824 N   N   . ALA ALA ALA B B 48 48 . 26.737 -29.137 -11.819 1.00 19.39 1 . N ? 
ATOM   825 CA  CA  . ALA ALA ALA B B 48 48 . 26.776 -30.590 -11.893 1.00 19.02 1 . C ? 
ATOM   826 C   C   . ALA ALA ALA B B 48 48 . 27.970 -31.164 -11.155 1.00 22.19 1 . C ? 
ATOM   827 O   O   . ALA ALA ALA B B 48 48 . 27.906 -32.301 -10.673 1.00 24.25 1 . O ? 
ATOM   828 CB  CB  . ALA ALA ALA B B 48 48 . 26.817 -31.048 -13.350 1.00 23.59 1 . C ? 
ATOM   829 N   N   . THR THR THR B B 49 49 . 29.070 -30.416 -11.091 1.00 22.52 1 . N ? 
ATOM   830 CA  CA  . THR THR THR B B 49 49 . 30.254 -30.838 -10.360 1.00 21.49 1 . C ? 
ATOM   831 C   C   . THR THR THR B B 49 49 . 30.546 -29.931 -9.178  1.00 21.00 1 . C ? 
ATOM   832 O   O   . THR THR THR B B 49 49 . 31.580 -30.104 -8.519  1.00 19.49 1 . O ? 
ATOM   833 CB  CB  . THR THR THR B B 49 49 . 31.467 -30.897 -11.292 1.00 23.95 1 . C ? 
ATOM   834 OG1 OG1 . THR THR THR B B 49 49 . 31.753 -29.588 -11.804 1.00 21.75 1 . O ? 
ATOM   835 CG2 CG2 . THR THR THR B B 49 49 . 31.166 -31.818 -12.450 1.00 26.64 1 . C ? 
ATOM   836 N   N   . LYS LYS LYS B B 50 50 . 29.657 -28.984 -8.890  1.00 20.75 1 . N ? 
ATOM   837 CA  CA  . LYS LYS LYS B B 50 50 . 29.836 -28.035 -7.795  1.00 22.99 1 . C ? 
ATOM   838 C   C   . LYS LYS LYS B B 50 50 . 31.236 -27.437 -7.840  1.00 22.62 1 . C ? 
ATOM   839 O   O   . LYS LYS LYS B B 50 50 . 31.942 -27.361 -6.831  1.00 19.47 1 . O ? 
ATOM   840 CB  CB  . LYS LYS LYS B B 50 50 . 29.554 -28.696 -6.446  1.00 20.33 1 . C ? 
ATOM   841 CG  CG  . LYS LYS LYS B B 50 50 . 28.092 -29.076 -6.237  1.00 21.80 1 . C ? 
ATOM   842 CD  CD  . LYS LYS LYS B B 50 50 . 27.910 -29.810 -4.915  1.00 30.42 1 . C ? 
ATOM   843 CE  CE  . LYS LYS LYS B B 50 50 . 26.443 -30.059 -4.598  1.00 34.38 1 . C ? 
ATOM   844 NZ  NZ  . LYS LYS LYS B B 50 50 . 25.734 -28.797 -4.210  1.00 37.39 1 . N ? 
ATOM   845 N   N   . THR THR THR B B 51 51 . 31.645 -27.045 -9.049  1.00 21.85 1 . N ? 
ATOM   846 CA  CA  . THR THR THR B B 51 51 . 32.968 -26.500 -9.323  1.00 20.07 1 . C ? 
ATOM   847 C   C   . THR THR THR B B 51 51 . 32.805 -25.112 -9.911  1.00 15.86 1 . C ? 
ATOM   848 O   O   . THR THR THR B B 51 51 . 32.102 -24.939 -10.913 1.00 18.44 1 . O ? 
ATOM   849 CB  CB  . THR THR THR B B 51 51 . 33.743 -27.400 -10.286 1.00 19.61 1 . C ? 
ATOM   850 OG1 OG1 . THR THR THR B B 51 51 . 33.977 -28.663 -9.653  1.00 20.65 1 . O ? 
ATOM   851 CG2 CG2 . THR THR THR B B 51 51 . 35.082 -26.773 -10.686 1.00 14.47 1 . C ? 
ATOM   852 N   N   . PHE PHE PHE B B 52 52 . 33.417 -24.128 -9.271  1.00 13.10 1 . N ? 
ATOM   853 CA  CA  . PHE PHE PHE B B 52 52 . 33.542 -22.798 -9.847  1.00 14.03 1 . C ? 
ATOM   854 C   C   . PHE PHE PHE B B 52 52 . 34.861 -22.690 -10.600 1.00 14.07 1 . C ? 
ATOM   855 O   O   . PHE PHE PHE B B 52 52 . 35.850 -23.349 -10.256 1.00 13.85 1 . O ? 
ATOM   856 CB  CB  . PHE PHE PHE B B 52 52 . 33.486 -21.719 -8.767  1.00 13.48 1 . C ? 
ATOM   857 CG  CG  . PHE PHE PHE B B 52 52 . 32.164 -21.640 -8.045  1.00 16.93 1 . C ? 
ATOM   858 CD2 CD2 . PHE PHE PHE B B 52 52 . 31.190 -20.741 -8.446  1.00 15.95 1 . C ? 
ATOM   859 CD1 CD1 . PHE PHE PHE B B 52 52 . 31.913 -22.447 -6.947  1.00 16.95 1 . C ? 
ATOM   860 CE2 CE2 . PHE PHE PHE B B 52 52 . 29.975 -20.669 -7.772  1.00 16.71 1 . C ? 
ATOM   861 CE1 CE1 . PHE PHE PHE B B 52 52 . 30.706 -22.377 -6.268  1.00 18.62 1 . C ? 
ATOM   862 CZ  CZ  . PHE PHE PHE B B 52 52 . 29.736 -21.487 -6.684  1.00 18.70 1 . C ? 
ATOM   863 N   N   . THR THR THR B B 53 53 . 34.862 -21.855 -11.643 1.00 12.82 1 . N ? 
ATOM   864 CA  CA  . THR THR THR B B 53 53 . 36.074 -21.456 -12.348 1.00 13.00 1 . C ? 
ATOM   865 C   C   . THR THR THR B B 53 53 . 36.158 -19.941 -12.377 1.00 11.62 1 . C ? 
ATOM   866 O   O   . THR THR THR B B 53 53 . 35.204 -19.275 -12.795 1.00 11.58 1 . O ? 
ATOM   867 CB  CB  . THR THR THR B B 53 53 . 36.108 -21.963 -13.791 1.00 14.81 1 . C ? 
ATOM   868 OG1 OG1 . THR THR THR B B 53 53 . 36.015 -23.391 -13.806 1.00 14.26 1 . O ? 
ATOM   869 CG2 CG2 . THR THR THR B B 53 53 . 37.403 -21.505 -14.469 1.00 14.53 1 . C ? 
ATOM   870 N   N   . VAL VAL VAL B B 54 54 . 37.290 -19.397 -11.939 1.00 10.86 1 . N ? 
ATOM   871 CA  CA  . VAL VAL VAL B B 54 54 . 37.630 -18.001 -12.181 1.00 11.49 1 . C ? 
ATOM   872 C   C   . VAL VAL VAL B B 54 54 . 38.749 -17.971 -13.217 1.00 14.51 1 . C ? 
ATOM   873 O   O   . VAL VAL VAL B B 54 54 . 39.723 -18.724 -13.110 1.00 13.61 1 . O ? 
ATOM   874 CB  CB  . VAL VAL VAL B B 54 54 . 38.026 -17.271 -10.883 1.00 15.25 1 . C ? 
ATOM   875 CG1 CG1 . VAL VAL VAL B B 54 54 . 39.188 -17.977 -10.171 1.00 12.51 1 . C ? 
ATOM   876 CG2 CG2 . VAL VAL VAL B B 54 54 . 38.370 -15.825 -11.183 1.00 14.05 1 . C ? 
ATOM   877 N   N   . THR THR THR B B 55 55 . 38.583 -17.131 -14.240 1.00 16.57 1 . N ? 
ATOM   878 CA  CA  . THR THR THR B B 55 55 . 39.522 -17.011 -15.349 1.00 15.80 1 . C ? 
ATOM   879 C   C   . THR THR THR B B 55 55 . 39.984 -15.564 -15.426 1.00 17.18 1 . C ? 
ATOM   880 O   O   . THR THR THR B B 55 55 . 39.160 -14.660 -15.589 1.00 14.28 1 . O ? 
ATOM   881 CB  CB  . THR THR THR B B 55 55 . 38.870 -17.430 -16.670 1.00 16.65 1 . C ? 
ATOM   882 OG1 OG1 . THR THR THR B B 55 55 . 38.336 -18.757 -16.553 1.00 18.57 1 . O ? 
ATOM   883 CG2 CG2 . THR THR THR B B 55 55 . 39.888 -17.393 -17.799 1.00 15.57 1 . C ? 
ATOM   884 N   N   . GLU GLU GLU B B 56 56 . 41.289 -15.342 -15.302 1.00 19.71 1 . N ? 
ATOM   885 CA  CA  . GLU GLU GLU B B 56 56 . 41.813 -13.978 -15.344 1.00 25.94 1 . C ? 
ATOM   886 C   C   . GLU GLU GLU B B 56 56 . 41.768 -13.415 -16.751 1.00 26.83 1 . C ? 
ATOM   887 O   O   . GLU GLU GLU B B 56 56 . 42.107 -14.090 -17.718 1.00 30.69 1 . O ? 
ATOM   888 CB  CB  . GLU GLU GLU B B 56 56 . 43.243 -13.921 -14.818 1.00 29.21 1 . C ? 
ATOM   889 CG  CG  . GLU GLU GLU B B 56 56 . 43.348 -13.811 -13.310 1.00 30.45 1 . C ? 
ATOM   890 CD  CD  . GLU GLU GLU B B 56 56 . 44.796 -13.727 -12.857 1.00 33.92 1 . C ? 
ATOM   891 OE1 OE1 . GLU GLU GLU B B 56 56 . 45.044 -13.596 -11.638 1.00 33.89 1 . O ? 
ATOM   892 OE2 OE2 . GLU GLU GLU B B 56 56 . 45.688 -13.789 -13.731 1.00 36.37 1 . O ? 
ATOM   893 OXT OXT . GLU GLU GLU B B 56 56 . 41.401 -12.260 -16.942 1.00 33.84 1 . O ? 
# 
_atom_sites.entry_id                    UNNAMED 
_atom_sites.fract_transf_matrix[1][1]   0.011023 
_atom_sites.fract_transf_matrix[1][2]   0.000000 
_atom_sites.fract_transf_matrix[1][3]   0.003804 
_atom_sites.fract_transf_matrix[2][1]   0.000000 
_atom_sites.fract_transf_matrix[2][2]   0.043354 
_atom_sites.fract_transf_matrix[2][3]   0.000000 
_atom_sites.fract_transf_matrix[3][1]   0.000000 
_atom_sites.fract_transf_matrix[3][2]   0.000000 
_atom_sites.fract_transf_matrix[3][3]   0.021859 
_atom_sites.fract_transf_vector[1]      0.000000 
_atom_sites.fract_transf_vector[2]      0.000000 
_atom_sites.fract_transf_vector[3]      0.000000 
# 
_cell.length_a      90.722 
_cell.length_b      23.066 
_cell.length_c      48.395 
_cell.angle_alpha   90.000 
_cell.angle_beta    109.040 
_cell.angle_gamma   90.000 
_cell.entry_id      UNNAMED 
# 
_data_extraction.extraction_date   'Mon Dec 23 07:23:24 2019' 
# 
loop_
_database_2.database_id 
_database_2.database_code 
PDB   UNNAMED 
WWPDB UNNAMED 
# 
_database_PDB_remark.id     1 
_database_PDB_remark.text   
;
REMARK Date 2019-12-23 Time 22:53:38 IST +0530 (1577121818.81 s)
REMARK PHENIX refinement
REMARK 
REMARK ****************** INPUT FILES AND LABELS ******************************
REMARK Reflections:
REMARK   file name      : /backup/Puja/JC/GB1vV/process/23122019_XDS_ASCII_scaled1.mtz
REMARK   labels         : ['IMEAN_XDSdataset,SIGIMEAN_XDSdataset']
REMARK R-free flags:
REMARK   file name      : /backup/Puja/JC/GB1vV/process/23122019_XDS_ASCII_scaled1.mtz
REMARK   label          : FreeR_flag
REMARK   test_flag_value: 0
REMARK Model file name(s): 
REMARK   /backup/Puja/JC/GB1vV/process/solvent_103.pdb
REMARK   /backup/Puja/JC/GB1vV/process/GB1vV_phenix_refine_103-coot-1.pdb
REMARK 
REMARK ******************** REFINEMENT SUMMARY: QUICK FACTS *******************
REMARK Start: r_work = 0.2888 r_free = 0.3313 bonds = 0.009 angles = 0.996
REMARK Final: r_work = 0.2780 r_free = 0.3281 bonds = 0.006 angles = 0.743
REMARK ************************************************************************
REMARK 
REMARK ****************** REFINEMENT STATISTICS STEP BY STEP ******************
REMARK leading digit, like 1_, means number of macro-cycle                     
REMARK 0    : statistics at the very beginning when nothing is done yet        
REMARK 1_bss: bulk solvent correction and/or (anisotropic) scaling             
REMARK 1_xyz: refinement of coordinates                                        
REMARK 1_adp: refinement of ADPs (Atomic Displacement Parameters)              
REMARK 1_occ: refinement of occupancies                                        
REMARK ------------------------------------------------------------------------
REMARK  stage       r-work r-free bonds angles b_min b_max b_ave n_water shift
REMARK       0    : 0.3807 0.4215 0.009  1.00   9.4  46.7  21.7  31      0.000
REMARK       1_bss: 0.2888 0.3313 0.009  1.00   7.4  44.8  19.7  31      0.000
REMARK 1_settarget: 0.2888 0.3313 0.009  1.00   7.4  44.8  19.7  31      0.000
REMARK       1_nqh: 0.2888 0.3313 0.009  1.00   7.4  44.8  19.7  31      0.000
REMARK    1_weight: 0.2888 0.3313 0.009  1.00   7.4  44.8  19.7  31      0.000
REMARK    1_xyzrec: 0.2632 0.3184 0.006  0.78   7.4  44.8  19.7  31      0.109
REMARK       1_adp: 0.2580 0.3162 0.006  0.78   7.9  45.8  20.6  31      0.109
REMARK       2_bss: 0.2579 0.3163 0.006  0.78   7.9  45.8  20.6  31      0.109
REMARK 2_settarget: 0.2579 0.3163 0.006  0.78   7.9  45.8  20.6  31      0.109
REMARK 2_updatecdl: 0.2579 0.3163 0.006  0.78   7.9  45.8  20.6  31      0.109
REMARK       2_nqh: 0.2579 0.3163 0.006  0.78   7.9  45.8  20.6  31      0.109
REMARK   2_realsrl: 0.2579 0.3207 0.011  0.80   7.9  45.8  20.6  31      0.112
REMARK    2_weight: 0.2579 0.3207 0.011  0.80   7.9  45.8  20.6  31      0.112
REMARK    2_xyzrec: 0.2725 0.3298 0.006  0.74   7.9  45.8  20.6  31      0.059
REMARK  2_realsrl2: 0.2725 0.3298 0.006  0.74   7.9  45.8  20.6  31      0.059
REMARK       2_adp: 0.2783 0.3281 0.006  0.74   9.0  48.4  21.0  31      0.059
REMARK         end: 0.2780 0.3281 0.006  0.74   9.0  48.4  21.0  31      0.059
REMARK ------------------------------------------------------------------------
REMARK MODEL CONTENT.
REMARK  ELEMENT        ATOM RECORD COUNT   OCCUPANCY SUM
REMARK        C                      541          541.00
REMARK        O                      223          223.00
REMARK        N                      131          131.00
REMARK    TOTAL                      895          895.00
REMARK -----------------------------------------------------------------------
REMARK r_free_flags.md5.hexdigest 7c7ffc3f5fa16235048698c03393af7d
REMARK 
REMARK IF THIS FILE IS FOR PDB DEPOSITION: REMOVE ALL FROM THIS LINE UP.
REMARK   3
REMARK   3 REFINEMENT.
REMARK   3   PROGRAM     : PHENIX (1.10.1_2155: ???)
REMARK   3   AUTHORS     : Adams,Afonine,Bunkoczi,Burnley,Chen,Dar,Davis,
REMARK   3               : Draizen,Echols,Gildea,Gros,Grosse-Kunstleve,Headd,
REMARK   3               : Hintze,Hung,Ioerger,McCoy,McKee,Moriarty,Oeffner,
REMARK   3               : Read,Richardson,Richardson,Sacchettini,Sauter,
REMARK   3               : Sobolev,Storoni,Terwilliger,Williams,Zwart
REMARK   3
REMARK   3  REFINEMENT TARGET : ML
REMARK   3  
REMARK   3  DATA USED IN REFINEMENT.
REMARK   3   RESOLUTION RANGE HIGH (ANGSTROMS) : 1.843   
REMARK   3   RESOLUTION RANGE LOW  (ANGSTROMS) : 23.636  
REMARK   3   MIN(FOBS/SIGMA_FOBS)              : 1.38  
REMARK   3   COMPLETENESS FOR RANGE        (%) : 94.83 
REMARK   3   NUMBER OF REFLECTIONS             : 8045      
REMARK   3   NUMBER OF REFLECTIONS (NON-ANOMALOUS) : 8045      
REMARK   3  
REMARK   3  FIT TO DATA USED IN REFINEMENT.
REMARK   3   R VALUE     (WORKING + TEST SET) : 0.2805
REMARK   3   R VALUE            (WORKING SET) : 0.2780
REMARK   3   FREE R VALUE                     : 0.3281
REMARK   3   FREE R VALUE TEST SET SIZE   (%) : 4.87  
REMARK   3   FREE R VALUE TEST SET COUNT      : 392       
REMARK   3  
REMARK   3  FIT TO DATA USED IN REFINEMENT (IN BINS).
REMARK   3   BIN  RESOLUTION RANGE  COMPL.    NWORK NFREE   RWORK  RFREE  CCWORK CCFREE
REMARK   3     1 23.6381 -  2.6575    0.97     2675   135  0.2481 0.2943   0.939  0.910
REMARK   3     2  2.6575 -  2.1098    0.96     2553   140  0.3128 0.3518   0.860  0.842
REMARK   3     3  2.1098 -  1.8432    0.91     2425   117  0.3216 0.3989   0.860  0.787
REMARK   3  
REMARK   3  BULK SOLVENT MODELLING.
REMARK   3   METHOD USED        : FLAT BULK SOLVENT MODEL
REMARK   3   SOLVENT RADIUS     : 1.11    
REMARK   3   SHRINKAGE RADIUS   : 0.90    
REMARK   3   GRID STEP FACTOR   : 4.00    
REMARK   3  
REMARK   3  ERROR ESTIMATES.
REMARK   3   COORDINATE ERROR (MAXIMUM-LIKELIHOOD BASED)     : 0.25    
REMARK   3   PHASE ERROR (DEGREES, MAXIMUM-LIKELIHOOD BASED) : 45.48   
REMARK   3  
REMARK   3  STRUCTURE FACTORS CALCULATION ALGORITHM : FFT
REMARK   3  
REMARK   3  RESTRAINTS LIBRARY
REMARK   3    GEOSTD + MON.LIB. + CDL v1.2
REMARK   3  
REMARK   3  DEVIATIONS FROM IDEAL VALUES.
REMARK   3                 RMSD     MAX  COUNT
REMARK   3   BOND      :  0.006   0.035    876
REMARK   3   ANGLE     :  0.743   4.577   1196
REMARK   3   CHIRALITY :  0.045   0.175    144
REMARK   3   PLANARITY :  0.003   0.009    154
REMARK   3   DIHEDRAL  : 15.361 178.088    502
REMARK   3   MIN NONBONDED DISTANCE : 1.987 
REMARK   3  
REMARK   3  MOLPROBITY STATISTICS.
REMARK   3   ALL-ATOM CLASHSCORE : 2.39
REMARK   3   RAMACHANDRAN PLOT:
REMARK   3     OUTLIERS : 1.85  %
REMARK   3     ALLOWED  : 0.93  %
REMARK   3     FAVORED  : 97.22 %
REMARK   3   ROTAMER OUTLIERS : 0.00 %
REMARK   3   CBETA DEVIATIONS : 2
REMARK   3  
REMARK   3  ATOMIC DISPLACEMENT PARAMETERS.
REMARK   3   WILSON B : 17.64
REMARK   3   RMS(B_ISO_OR_EQUIVALENT_BONDED) : 2.96
REMARK   3   ATOMS          NUMBER OF ATOMS
REMARK   3                    ISO.  ANISO. 
REMARK   3    ALL         :    895       0
REMARK   3    ALL (NO H)  :    895       0
REMARK   3    SOLVENT     :     31       0
REMARK   3    NON-SOLVENT :    864       0
REMARK   3    HYDROGENS   :      0       0
REMARK   3
;
# 
_diffrn_radiation.diffrn_id                        1 
_diffrn_radiation.wavelength_id                    ? 
_diffrn_radiation.pdbx_monochromatic_or_laue_m_l   ? 
_diffrn_radiation.monochromator                    ? 
_diffrn_radiation.pdbx_diffrn_protocol             ? 
_diffrn_radiation.pdbx_scattering_type             ? 
# 
_entity_poly.entity_id                  1 
_entity_poly.pdbx_seq_one_letter_code   
'DTYKLILNG(DVA)VLKGETTTEAVDAATAEKVFKQYANDNGVDGEWTYDDATKTFTVTE' 
_entity_poly.pdbx_strand_id             A,B 
_entity_poly.type                       'polypeptide(L)' 
_entity_poly.pdbx_target_identifier     ? 
# 
_entry.id   UNNAMED 
# 
_exptl.crystals_number   1 
_exptl.entry_id          UNNAMED 
_exptl.method            'X-RAY DIFFRACTION' 
# 
_exptl_crystal.id                    1 
_exptl_crystal.pdbx_mosaicity        0.240 
_exptl_crystal.pdbx_mosaicity_esd    ? 
_exptl_crystal.density_Matthews      ? 
_exptl_crystal.density_diffrn        ? 
_exptl_crystal.density_meas          ? 
_exptl_crystal.density_meas_temp     ? 
_exptl_crystal.density_percent_sol   ? 
_exptl_crystal.size_max              ? 
_exptl_crystal.size_mid              ? 
_exptl_crystal.size_min              ? 
_exptl_crystal.size_rad              ? 
# 
_refine.entry_id                                 UNNAMED 
_refine.pdbx_refine_id                           'X-RAY DIFFRACTION' 
_refine.ls_d_res_high                            1.8430 
_refine.ls_d_res_low                             23.6360 
_refine.pdbx_ls_sigma_F                          1.380 
_refine.pdbx_data_cutoff_high_absF               ? 
_refine.pdbx_data_cutoff_low_absF                ? 
_refine.ls_percent_reflns_obs                    94.8300 
_refine.ls_number_reflns_obs                     8045 
_refine.ls_number_reflns_all                     ? 
_refine.pdbx_ls_cross_valid_method               THROUGHOUT 
_refine.ls_matrix_type                           ? 
_refine.pdbx_R_Free_selection_details            ? 
_refine.details                                  ? 
_refine.ls_R_factor_all                          ? 
_refine.ls_R_factor_obs                          0.2805 
_refine.ls_R_factor_R_work                       0.2780 
_refine.ls_wR_factor_R_work                      ? 
_refine.ls_R_factor_R_free                       0.3281 
_refine.ls_wR_factor_R_free                      ? 
_refine.ls_percent_reflns_R_free                 4.8700 
_refine.ls_number_reflns_R_free                  392 
_refine.ls_number_reflns_R_work                  7653 
_refine.ls_R_factor_R_free_error                 ? 
_refine.B_iso_mean                               20.9694 
_refine.solvent_model_param_bsol                 ? 
_refine.solvent_model_param_ksol                 ? 
_refine.pdbx_isotropic_thermal_model             ? 
_refine.aniso_B[1][1]                            ? 
_refine.aniso_B[2][2]                            ? 
_refine.aniso_B[3][3]                            ? 
_refine.aniso_B[1][2]                            ? 
_refine.aniso_B[1][3]                            ? 
_refine.aniso_B[2][3]                            ? 
_refine.correlation_coeff_Fo_to_Fc               ? 
_refine.correlation_coeff_Fo_to_Fc_free          ? 
_refine.overall_SU_R_Cruickshank_DPI             ? 
_refine.pdbx_overall_SU_R_free_Cruickshank_DPI   ? 
_refine.pdbx_overall_SU_R_Blow_DPI               ? 
_refine.pdbx_overall_SU_R_free_Blow_DPI          ? 
_refine.overall_SU_R_free                        ? 
_refine.pdbx_overall_ESU_R                       ? 
_refine.pdbx_overall_ESU_R_Free                  ? 
_refine.overall_SU_ML                            0.2500 
_refine.overall_SU_B                             ? 
_refine.solvent_model_details                    'FLAT BULK SOLVENT MODEL' 
_refine.pdbx_solvent_vdw_probe_radii             1.1100 
_refine.pdbx_solvent_ion_probe_radii             ? 
_refine.pdbx_solvent_shrinkage_radii             0.9000 
_refine.ls_number_parameters                     ? 
_refine.ls_number_restraints                     ? 
_refine.pdbx_starting_model                      ? 
_refine.pdbx_method_to_determine_struct          ? 
_refine.pdbx_stereochemistry_target_values       ML 
_refine.pdbx_stereochem_target_val_spec_case     ? 
_refine.overall_FOM_work_R_set                   ? 
_refine.B_iso_max                                46.490 
_refine.B_iso_min                                8.960 
_refine.pdbx_overall_phase_error                 45.4800 
_refine.occupancy_max                            ? 
_refine.occupancy_min                            ? 
# 
_refine_hist.cycle_id                     final 
_refine_hist.pdbx_refine_id               'X-RAY DIFFRACTION' 
_refine_hist.d_res_high                   1.84 
_refine_hist.d_res_low                    23.64 
_refine_hist.pdbx_number_atoms_ligand     0 
_refine_hist.number_atoms_solvent         29 
_refine_hist.number_atoms_total           893 
_refine_hist.pdbx_number_residues_total   112 
_refine_hist.pdbx_B_iso_mean_solvent      25.22 
# 
loop_
_refine_ls_restr.pdbx_refine_id 
_refine_ls_restr.type 
_refine_ls_restr.number 
_refine_ls_restr.dev_ideal 
_refine_ls_restr.dev_ideal_target 
_refine_ls_restr.weight 
_refine_ls_restr.pdbx_restraint_function 
'X-RAY DIFFRACTION' f_bond_d           876  0.006  ? ? ? 
'X-RAY DIFFRACTION' f_angle_d          1196 0.743  ? ? ? 
'X-RAY DIFFRACTION' f_chiral_restr     144  0.045  ? ? ? 
'X-RAY DIFFRACTION' f_plane_restr      154  0.003  ? ? ? 
'X-RAY DIFFRACTION' f_dihedral_angle_d 502  15.361 ? ? ? 
# 
loop_
_refine_ls_shell.d_res_high 
_refine_ls_shell.d_res_low 
_refine_ls_shell.pdbx_total_number_of_bins_used 
_refine_ls_shell.percent_reflns_obs 
_refine_ls_shell.number_reflns_R_work 
_refine_ls_shell.R_factor_all 
_refine_ls_shell.R_factor_R_work 
_refine_ls_shell.R_factor_R_free 
_refine_ls_shell.percent_reflns_R_free 
_refine_ls_shell.number_reflns_R_free 
_refine_ls_shell.R_factor_R_free_error 
_refine_ls_shell.number_reflns_all 
_refine_ls_shell.number_reflns_obs 
_refine_ls_shell.pdbx_refine_id 
1.8432 2.1098  3 91.0000 2425 ? 0.3216 0.3989 ? 117 0.0000 2542 ? 'X-RAY DIFFRACTION' 
2.1098 2.6575  3 96.0000 2553 ? 0.3128 0.3518 ? 140 0.0000 2693 ? 'X-RAY DIFFRACTION' 
2.6575 23.6381 3 97.0000 2675 ? 0.2481 0.2943 ? 135 0.0000 2810 ? 'X-RAY DIFFRACTION' 
# 
_reflns.entry_id                     UNNAMED 
_reflns.pdbx_diffrn_id               1 
_reflns.pdbx_ordinal                 1 
_reflns.observed_criterion_sigma_I   ? 
_reflns.observed_criterion_sigma_F   ? 
_reflns.d_resolution_low             38.090 
_reflns.d_resolution_high            1.840 
_reflns.number_obs                   8079 
_reflns.number_all                   ? 
_reflns.percent_possible_obs         96.000 
_reflns.pdbx_Rmerge_I_obs            0.020 
_reflns.pdbx_Rsym_value              ? 
_reflns.pdbx_netI_over_sigmaI        36.300 
_reflns.B_iso_Wilson_estimate        17.640 
_reflns.pdbx_redundancy              4.000 
_reflns.pdbx_Rrim_I_all              0.023 
_reflns.pdbx_Rpim_I_all              0.011 
_reflns.pdbx_CC_half                 1.000 
_reflns.pdbx_netI_over_av_sigmaI     ? 
_reflns.pdbx_number_measured_all     32240 
_reflns.pdbx_scaling_rejects         ? 
_reflns.pdbx_chi_squared             ? 
_reflns.Rmerge_F_all                 ? 
_reflns.Rmerge_F_obs                 ? 
_reflns.observed_criterion_F_max     ? 
_reflns.observed_criterion_F_min     ? 
_reflns.observed_criterion_I_max     ? 
_reflns.observed_criterion_I_min     ? 
_reflns.pdbx_d_res_high_opt          ? 
_reflns.pdbx_d_res_low_opt           ? 
_reflns.details                      ? 
# 
loop_
_reflns_shell.pdbx_diffrn_id 
_reflns_shell.pdbx_ordinal 
_reflns_shell.d_res_high 
_reflns_shell.d_res_low 
_reflns_shell.number_measured_obs 
_reflns_shell.number_measured_all 
_reflns_shell.number_unique_obs 
_reflns_shell.pdbx_rejects 
_reflns_shell.Rmerge_I_obs 
_reflns_shell.meanI_over_sigI_obs 
_reflns_shell.pdbx_Rsym_value 
_reflns_shell.pdbx_chi_squared 
_reflns_shell.pdbx_redundancy 
_reflns_shell.percent_possible_obs 
_reflns_shell.pdbx_netI_over_sigmaI_obs 
_reflns_shell.number_possible 
_reflns_shell.number_unique_all 
_reflns_shell.Rmerge_F_all 
_reflns_shell.Rmerge_F_obs 
_reflns_shell.Rmerge_I_all 
_reflns_shell.meanI_over_sigI_all 
_reflns_shell.percent_possible_all 
_reflns_shell.pdbx_Rrim_I_all 
_reflns_shell.pdbx_Rpim_I_all 
_reflns_shell.pdbx_CC_half 
_reflns_shell.pdbx_number_anomalous 
1 1 1.840 1.880  ? 1302 402 ? 0.057 ? ? ? 3.200 ? 13.800 ? ? ? ? ? ? 78.900 0.068 0.036 0.998 ? 
1 2 9.030 38.090 ? 279  84  ? 0.010 ? ? ? 3.300 ? 45.600 ? ? ? ? ? ? 95.700 0.012 0.006 1.000 ? 
# 
loop_
_software.pdbx_ordinal 
_software.name 
_software.version 
_software.date 
_software.type 
_software.contact_author 
_software.contact_author_email 
_software.classification 
_software.location 
_software.language 
1 Aimless     0.5.21      10/12/15       program 'Phil Evans'    ?                        
'data scaling'    http://www.mrc-lmb.cam.ac.uk/harry/pre/aimless.html ?   
2 PHENIX      1.10.1_2155 ?              package 'Paul D. Adams' PDAdams@lbl.gov          
refinement        http://www.phenix-online.org/                       C++ 
3 PDB_EXTRACT 3.25        'Apr. 1, 2019' package PDB             deposit@deposit.rcsb.org 
'data extraction' http://sw-tools.pdb.org/apps/PDB_EXTRACT/           C++ 
# 
_symmetry.space_group_name_H-M   'C 1 2 1' 
_symmetry.entry_id               UNNAMED 
_symmetry.Int_Tables_number      5 
# 
